# Supplementary material for: Position-specific workload of professional rugby union players during tactical periodization training
Source: PLoS One. 2024 Mar 29;19(3):e0288345. doi: 10.1371/journal.pone.0288345 (PMC10980212; doi:10.1371/journal.pone.0288345)
Supplement: S1 File — (CSV) [file pone.0288345.s001.csv]

Model	Position	Day	Week	Duration	PlayerLoad	PLSlow	Distance	avg_vlo	max_vlo	RHIE	Max_Acc	Max_Dec	Tot_Acc_Dec2	Tot_Acc_Dec2.5	Dis_15	Dis_21	Dis_25
1	1	1	1	67.2	492.98048	192.56621	3604.04182	53.61934	22.89679	6	3.51065	-3.96328	115	57	557.8	31.26	0
1	1	1	2	51.6	375.3313	156.17599	2890.01723	56.00447	22.76656	3	3.16397	-3.7569	57	21	267.12	36.16	0
1	1	1	3	59.7	387.22961	161.21707	3075.42142	51.49907	23.51264	3	3.74827	-3.47444	86	30	287.19	26.12	0
1	1	1	4	34.9	331.29969	115.68668	2875.35638	82.37506	22.73259	7	3.27715	-3.65469	117	51	380.96	47.61	0
1	1	1	5	48.9	390.23462	150.02988	3050.74942	62.39581	22.93767	3	3.3651	-3.52306	84	33	340.21999	8.35	0
1	1	1	1	60.1	332.38797	155.30015	3074.9192	51.1482	25.46393	3	3.55974	-4.66748	76	35	329.56	48.16	4.08
1	1	1	2	50.4	406.16772	158.54691	3118.45901	61.91514	21.55517	5	3.59982	-3.92915	86	38	423	11.84	0
1	1	1	3	61.3	434.59544	164.33619	3380.42529	55.14035	20.96241	5	3.63023	-4.01544	86	49	343.19	1.18	0
1	1	1	4	46.6	504.98417	172.05564	3811.82202	81.78764	22.18517	9	3.75437	-4.49671	128	57	402.83	16.32	0
1	1	1	5	42.6	304.74039	117.11916	2597.17322	60.95816	22.82795	1	3.74129	-5.27418	52	20	270.68	40.62	0
1	1	1	1	67.3	446.63751	221.1792	3651.0226	54.26179	23.13712	2	3.96423	-3.51496	94	44	430.58	19.08	0
1	1	1	2	51.9	345.36597	159.07294	2995.40775	57.68405	24.53421	6	3.54549	-3.71512	63	35	374.93999	32.1	0
1	1	1	3	60.8	474.08617	171.99773	4356.59247	71.68022	25.31945	9	3.88343	-4.78275	112	51	669.41	92.65	9.02
1	1	1	4	42.8	347.6797	130.85901	3321.7421	77.5501	26.29098	8	3.80489	-4.70618	105	51	486.39	69.85	5.99
1	1	1	5	43.5	381.69309	130.08023	3798.72659	87.34746	25.57978	8	4.10797	-4.58025	86	47	693.45	112.83	6.5
1	1	1	1	62.2	345.93069	178.61226	3070.48666	49.3494	22.82096	9	3.64399	-3.97328	98	62	399.86	35.88	0
1	1	1	2	50.9	349.63167	152.06116	2935.18701	57.66595	23.92132	11	3.98916	-4.34708	98	50	365.48001	50.29	0
1	1	1	3	61.3	391.71732	173.12254	3743.00679	61.03425	23.99885	9	3.97347	-4.104	122	66	586.65001	90.35	0
1	1	1	4	44.9	396.20438	144.03753	3658.70624	81.45422	25.1236	14	4.19659	-4.18898	163	78	539.59	86.29	6.1
1	1	1	5	45.9	422.08456	150.22807	4141.91907	90.28477	26.44739	8	4.24314	-4.11922	131	63	705.44	205.41	22.11
1	1	1	1	63.7	482.89493	192.37259	4447.99606	69.86509	25.98768	13	4.12704	-4.63631	142	85	963.91	210.71	11.38
1	1	1	2	53.1	443.00809	160.3732	3861.1436	72.73786	29.54928	16	3.96444	-4.44572	121	71	746.19002	185.73	62.97
1	1	1	3	22.5	161.26853	50.76107	1660.80212	73.89005	26.13762	5	3.52095	-4.64966	45	24	298.35	102.37	12.84
1	1	1	4	35.6	328.5015	151.53537	2558.78955	71.95291	21.94346	2	2.85786	-1.79938	12	2	788.86003	36.08	0
1	1	1	5	43.3	360.70296	120.34541	3638.21225	84.01271	27.84326	10	4.06763	-3.88177	97	58	662.69999	190.3	44.04
1	1	1	1	67.3	458.38926	223.49582	3610.05197	53.65687	26.13766	14	4.08554	-4.77623	105	66	709.1	111.38	9.99
1	1	1	2	53.8	407.37901	125.98358	3885.02466	72.17345	25.65278	14	4.0128	-4.37879	142	66	738.13999	122.27	13.64
1	1	1	3	61.9	428.97435	143.41264	4240.13574	68.50383	26.11177	13	4.06389	-4.25102	131	80	761.85001	161.49001	29.48
1	1	1	4	37.7	316.55297	117.72964	3156.74683	83.78631	23.80934	8	4.35743	-4.41893	125	59	489.78	52.71	0
1	1	1	5	46.8	399.77021	130.16373	3981.86151	85.061	25.43507	11	3.8114	-5.22958	122	64	753.24999	162.02	14.44
1	1	1	1	63.7	448.64661	174.63339	4405.55838	69.1929	24.78503	10	4.01869	-4.38388	133	71	771.33	92.12	0
1	1	1	2	52.7	306.24739	128.14355	3190.51189	60.49931	23.62892	3	4.20265	-3.98433	86	39	381.64	46.31	0
1	1	1	3	46.4	334.99138	116.31295	3655.61871	78.84634	23.56856	5	3.82254	-4.62555	98	50	548.31	103.31	0
1	1	1	4	36.7	314.99751	117.53127	2893.23822	78.78009	26.12614	9	3.5298	-3.70632	103	51	431.71001	99.18	15.02
1	1	1	5	45	380.42089	122.69516	3857.26633	85.64471	25.74082	11	3.96838	-4.26475	130	74	691.88999	84.58	12.12
1	1	1	1	62.5	420.82261	193.39725	3246.35868	51.95587	22.52524	4	3.68003	-3.94372	80	42	462.76	27.08	0
1	1	1	2	51.8	364.50745	166.30869	3091.80276	59.63723	24.87499	5	3.51682	-4.75956	88	50	380.35	71.59	0.7
1	1	1	3	60.3	395.24588	170.43515	3356.5303	55.66508	23.3082	3	3.57446	-3.50853	76	35	403.45	28.75	0
1	1	1	4	37.8	356.57723	124.8315	3225.21094	85.37424	23.11869	4	3.8307	-4.49129	99	43	484.88	46.89	0
1	1	1	5	52.2	347.36073	135.20625	2745.19539	52.54381	25.50633	5	3.96481	-3.44579	59	27	938.80999	237.44	21.27
1	1	1	1	67.3	429.37413	179.45163	3427.65222	50.93422	21.04748	0	3.54015	-3.21041	66	24	284.8	5.8	0
1	1	1	2	51.9	365.66985	157.75343	2921.69032	56.3402	19.05146	0	3.32016	-3.46615	61	25	246.76	0	0
1	1	1	3	62.1	494.84124	195.938	4385.74744	70.60216	26.98619	13	3.94561	-4.37416	115	72	750.92999	132.93	24.93
1	1	1	4	43.6	310.43703	133.42754	2904.93082	66.65794	19.19032	2	3.52504	-3.74459	78	33	221.31	0	0
1	1	1	5	45.9	291.1983	120.20049	2631.26212	57.38744	20.33759	0	3.53256	-3.49187	52	16	204.93	0	0
1	1	1	1	67.2	588.477	244.29052	3742.54707	55.67568	22.31771	1	3.55128	-3.08427	59	17	413.08	21.17	0
1	1	1	2	50.5	436.16143	173.41639	2572.88916	50.91604	21.02554	0	3.12826	-3.34061	50	14	205.39	5.83	0
1	1	1	3	59.5	482.8859	191.40881	2919.39029	49.07817	18.88435	1	3.94988	-3.35315	58	26	229.32	0	0
1	1	1	4	40.1	450.69944	149.4101	3204.84302	79.83135	24.41808	5	3.70711	-5.25913	102	48	370.81	32.22	0
1	1	1	5	48.5	394.70683	155.11767	2832.46085	58.42414	20.2676	0	3.84545	-4.57878	72	30	294.43	0	0
1	1	1	1	67.2	451.07876	185.35815	3105.63988	46.20079	20.56814	0	3.50396	-3.9622	63	29	252.17	0	0
1	1	1	2	51.8	391.53342	155.28368	2657.87137	51.29656	20.90818	0	3.20307	-3.21447	51	12	171.41	1.55	0
1	1	1	3	60.1	327.71724	145.13636	2564.96008	42.65313	20.69181	0	3.63137	-3.15792	49	16	154.03	0	0
1	1	1	4	45	418.77634	158.80351	2943.24649	65.38344	20.16865	0	3.33878	-3.51667	82	23	256.42	0	0
1	1	1	5	28.2	136.35128	74.89027	1111.83353	39.49254	20.81378	0	3.33267	-2.20734	27	6	62.88	0	0
1	1	1	1	60	336.14114	185.21959	2793.85999	46.58814	22.46442	1	3.98068	-3.40393	64	27	402.85	34.08	0
1	1	1	2	50	276.59692	128.07748	2782.0506	55.62247	24.74417	3	3.19069	-4.52425	56	22	299.05	62.47	0
1	1	1	3	59.5	302.44062	141.62413	3153.24698	52.97052	25.56065	4	3.38407	-3.68986	70	32	399.07	61.95	6.24
1	1	1	4	43.1	305.01501	119.60242	3094.49469	71.72535	23.70005	2	3.67104	-4.56485	95	34	367.28999	71.17	0
1	1	1	5	45.3	255.44736	121.33719	2485.05817	54.87274	24.72718	3	3.516	-3.63678	51	23	213.64	48.32	0
1	1	1	1	67.2	455.96893	194.63242	4045.9952	60.19453	22.8706	6	4.15202	-4.31589	92	49	497.21	20.33	0
1	1	1	2	51.6	380.18337	154.96277	3211.67079	62.29682	23.02051	3	3.54876	-4.21024	67	32	337.17	33.52	0
1	1	1	3	59.5	366.13809	173.74183	3268.94907	54.93293	21.91323	4	3.52508	-4.63952	77	36	335.33	14.06	0
1	1	1	4	42.4	317.05363	129.08929	3060.75415	72.21116	23.3669	9	3.80005	-4.59644	115	64	396.37001	35.41	0
1	1	1	5	41.6	314.32047	162.55241	2613.25531	62.88818	22.27353	7	5.49451	-4.42125	68	40	264.16	6.29	0
1	1	1	1	67.2	454.88823	190.14259	3863.78041	57.48362	27.28795	12	3.99065	-3.97039	115	58	890.14	156.8	43.2
1	1	1	2	50.6	326.79725	151.38407	2651.70111	52.45371	25.73352	6	3.62446	-4.04777	63	34	368.93001	96.49	9.66
1	1	1	3	61.3	380.89562	157.20625	3317.228	54.15116	28.69569	11	4.04817	-4.70018	90	50	419.01	98.34	44.65
1	1	1	4	43.9	390.98755	142.68376	3331.8754	75.92489	26.82579	10	4.09439	-4.90708	123	53	521.38	100.85	21.23
1	1	1	5	48.4	288.62154	124.35458	3076.7282	63.56351	22.52619	1	3.98042	-4.12691	66	27	306.77999	29.78	0
1	1	1	1	63.7	490.24528	199.93284	4894.72733	76.86343	25.21509	17	4.34694	-5.35944	143	81	1012.69	262.95	8.69
1	1	1	2	52.9	418.50662	137.94029	4279.15262	80.90078	28.76359	14	4.10708	-5.21672	138	83	1014.62	297.2	61.5
1	1	1	3	61.3	421.24835	163.29777	3555.91446	57.98931	23.97895	5	3.57819	-4.50241	72	40	448.94999	61.22	0
1	1	1	4	52.7	418.57266	171.6152	3561.54639	67.56443	24.8161	7	4.319	-4.16272	115	49	535	88.83	0
1	1	1	5	43.6	390.36532	115.48255	4074.28024	93.35793	27.06882	13	3.95496	-4.16336	118	72	912.78	285.7	45.28
1	1	2	1	45.8	404.54262	136.99022	3425.98407	74.76098	29.4065	3	3.48171	-8.40781	62	30	469.16	84.46	8.2
1	1	2	2	42.7	223.43279	106.94984	2006.04169	47.03461	21.81495	3	3.63691	-3.60333	57	22	194.72	15.18	0
1	1	2	3	47.7	416.59779	147.97831	3519.77943	73.742	24.74395	7	3.485	-3.58551	92	40	463.35	102.7	0
1	1	2	4	51.9	355.04423	154.1375	3030.22119	58.35204	23.0123	5	3.60749	-4.25509	89	48	300.93	20.3	0
1	1	2	5	42.8	378.58156	141.64602	3058.92181	71.4654	21.69227	7	3.48815	-4.50768	102	46	422.73	5.03	0
1	1	2	1	46	416.29698	136.00168	3418.66403	74.27035	22.33043	3	3.07993	-3.30611	72	27	497.79	10.98	0
1	1	2	2	47	380.63047	147.62693	3087.24582	65.6933	21.45424	6	3.60708	-4.23739	105	43	330.99	19.89	0
1	1	2	3	45.9	431.68762	128.06762	3539.87378	77.04897	22.67213	5	3.56408	-3.61909	94	42	525.97999	77.55	0
1	1	2	4	51.9	387.04422	144.50456	3349.05599	64.54311	21.06366	5	3.71499	-3.67634	93	41	466.62	5.96	0
1	1	2	5	42.7	393.22028	130.19078	3343.08157	78.23429	24.78958	4	3.4008	-4.39455	80	29	447.84999	22.31	0
1	1	2	1	47.5	390.97867	176.24397	3620.84012	76.23062	27.66662	5	3.09033	-3.31854	53	20	421.19	74.03	28.12
1	1	2	2	47.7	354.11009	184.42045	3015.96634	63.1927	24.37613	3	3.41569	-3.64225	61	26	366.67	74.84	0
1	1	2	3	48	398.41352	197.29197	3430.95135	71.45434	27.68284	11	3.70201	-5.22462	73	38	570.49	156.11	43.63
1	1	2	4	57.9	429.07309	213.99889	3750.34315	64.72544	22.95127	5	3.60858	-3.65003	58	27	597.20999	47.61	0
1	1	2	5	43.3	395.52157	175.85818	3437.04901	79.4421	25.82305	6	3.37106	-3.51116	67	28	494.97	64.49	10.6
1	1	2	1	47.4	417.34624	170.74841	3826.45221	80.67748	22.68892	5	3.78362	-3.33927	98	42	460.33001	22.68	0
1	1	2	2	44.1	308.47195	154.61517	2700.68721	61.21462	24.89556	7	3.9885	-5.51756	89	54	335.32	38.61	2.06
1	1	2	3	49	402.43919	194.44063	3688.69534	75.32895	27.34934	4	4.14907	-3.95165	111	50	532.55001	97.85	28.75
1	1	2	4	57.8	412.49917	180.22173	4228.53888	73.16507	24.25983	12	4.36976	-4.14567	108	62	774.76999	66.28	0
1	1	2	5	41.2	362.10898	146.68622	3322.34692	80.54207	26.61361	9	3.8984	-4.27776	88	42	682.94999	134.37	21.86
1	1	2	1	47.5	398.85444	199.10836	3396.84924	71.51487	28.17699	8	3.9479	-4.64676	73	42	624.44	102.41	21.66
1	1	2	2	45.6	324.04478	165.70745	2825.25368	61.98496	28.22872	8	4.24373	-4.39948	74	46	453.52	138.75	52.94
1	1	2	3	57.9	444.48608	213.90799	4001.16661	69.05429	23.13116	4	3.43505	-3.95404	101	38	494.54	31.26	0
1	1	2	4	51.6	424.71502	175.89262	3690.89573	71.49066	27.05972	7	3.77383	-4.02599	112	57	575.07	66.81	15.95
1	1	2	5	41.1	343.8397	154.00986	3072.3783	74.82443	28.93941	7	3.90526	-5.5497	60	30	473.17	142.73	37.59
1	1	2	1	47.5	331.66918	135.46346	3404.36612	71.68973	23.66386	7	3.48933	-4.23699	82	47	477.97	64.75	0
1	1	2	2	47.7	326.86455	152.49842	2972.73241	62.25835	23.73965	4	3.98019	-4.71366	95	49	350.39	34.76	0
1	1	2	3	48.6	414.91995	145.42575	4066.47984	83.65923	23.91211	8	4.04876	-4.71027	105	60	733.33	113.48	0
1	1	2	4	57.9	355.84465	173.69444	3889.82227	67.12821	23.6927	3	3.63965	-3.89777	84	36	392.41	40.73	0
1	1	2	5	43.3	352.90189	121.18509	3476.70901	80.34887	22.90165	10	3.65451	-5.14977	75	46	627.2	71.59	0
1	1	2	1	47.6	304.7749	120.52073	3463.81519	72.76515	21.75079	7	3.45068	-3.83457	76	43	538.75	17.13	0
1	1	2	2	47.7	262.19581	126.82621	2766.41876	57.99661	25.59917	4	3.45662	-4.59303	72	41	360.13001	54.08	9.17
1	1	2	3	43.2	339.51198	122.95286	3453.71387	79.9514	27.15148	9	3.641	-4.74077	81	38	660.96999	183.47999	22.19
1	1	2	4	56.3	360.97057	150.56295	3789.45361	67.33993	23.45805	8	3.80763	-3.85398	97	49	506.13	69.63	0
1	1	2	5	42.9	300.30765	122.8858	2953.10635	68.89292	25.01193	7	3.60093	-5.6506	89	43	418.44	72.62	2
1	1	2	1	46.7	382.23511	139.07887	3308.76439	70.83278	24.48769	4	3.44684	-4.68489	68	32	511.71001	71.67	0
1	1	2	2	47	304.95268	160.92675	2771.32556	58.95058	23.61126	4	3.42203	-4.42488	82	38	189.98	36.97	0
1	1	2	3	43.5	355.66306	144.4857	3015.62923	69.26165	24.83489	4	3.52112	-4.60629	75	40	432.22001	63.55	0
1	1	2	4	56.9	366.59414	158.25867	3621.74098	63.70678	23.06074	6	3.20512	-3.94339	93	43	538.73	27.95	0
1	1	2	5	35.2	300.14581	114.83606	2626.06537	74.62109	26.31451	3	3.62742	-3.18788	38	23	924.42998	595.02998	61.67
1	1	2	1	44.3	429.59634	187.58903	2761.746	62.35175	20.58509	7	3.03152	-3.42667	59	23	244.03	0	0
1	1	2	2	45.8	281.0323	120.40462	2519.13269	55.03093	21.24741	0	3.48962	-3.10738	56	18	227.06	3.31	0
1	1	2	3	46.3	408.56886	152.53091	3881.73389	83.79832	30.30288	15	4.35093	-3.95967	111	73	729.36001	197.69	40.43
1	1	2	4	50.1	335.95673	143.6411	3112.40798	62.0985	21.30173	1	3.15531	-3.76727	64	25	158.19	6.74	0
1	1	2	5	43.2	335.77103	133.41434	2880.00586	66.67195	20.12169	1	3.2662	-3.51277	66	21	159.21	0	0
1	1	2	1	50.3	562.58663	200.84362	3695.17134	73.48408	24.2598	3	3.13863	-5.46698	70	24	456.21999	68.09	0
1	1	2	2	44.9	325.01915	161.73691	2142.15554	47.66843	19.15733	0	3.23576	-3.55564	41	19	123.12	0	0
1	1	2	3	46.6	463.88604	148.79596	3134.36121	67.30671	21.7839	4	3.9223	-3.51219	74	39	433.91999	18.93	0
1	1	2	4	58.3	511.57551	210.9737	3673.11464	63.04045	21.79093	0	3.46083	-2.89571	65	22	321.48	5.53	0
1	1	2	5	43.1	534.10136	174.9539	3530.34589	81.84886	22.88898	6	3.60991	-5.78741	86	45	395.29	4.21	0
1	1	2	1	45.5	331.31629	144.66274	2593.43031	57.05009	21.60674	2	2.88789	-3.31042	51	17	220.67	4.43	0
1	1	2	2	46.7	342.34376	148.17212	2480.28424	53.10836	21.42356	0	3.37216	-3.32088	51	19	160.91	8.94	0
1	1	2	3	47.3	349.31028	141.42473	2916.11324	61.67904	19.88958	0	3.17526	-3.09676	33	11	267.01	0	0
1	1	2	4	53.6	341.54449	147.49987	2825.36795	52.7531	23.47798	2	3.2299	-3.64719	67	23	261.37	22.75	0
1	1	2	5	38.4	209.6796	91.82656	2242.7674	58.4503	21.69078	7	3.74375	-3.29806	91	43	256.54	8.54	0
1	1	2	1	47.4	372.17069	160.43733	3592.37251	75.71603	21.27827	3	3.93027	-5.47129	53	21	353.46	4.02	0
1	1	2	2	47.7	297.5181	155.0051	2861.14131	59.92128	21.03913	1	3.29111	-3.91608	75	35	328.25	6.8	0
1	1	2	3	46.5	349.20298	165.59702	3365.22758	72.3101	22.37563	3	3.33904	-4.03591	56	29	342.89999	22.35	0
1	1	2	4	45.4	272.94428	119.80428	2811.84392	62.00203	26.45588	6	3.83409	-4.48167	67	35	377.6	112.59	21.23
1	1	2	5	39.3	261.1717	105.21041	2675.46631	68.03042	24.33824	4	3.31431	-3.48188	60	26	394.57	64.96	0
1	1	2	1	46	358.47956	144.13187	3308.31314	71.9037	22.37681	2	3.20971	-3.59603	66	34	292.22	7.18	0
1	1	2	2	47.6	303.16693	137.39223	2604.80479	54.7067	21.49187	1	3.53822	-3.53241	58	28	221.29	16.41	0
1	1	2	3	48.2	411.43952	178.88489	3812.32492	79.14204	23.95707	7	3.31202	-4.50258	74	38	390.69	58.61	0
1	1	2	4	50.7	283.39358	136.04376	2861.20987	56.4601	23.05012	3	3.83463	-4.08622	64	27	305.02	11.2	0
1	1	2	5	43.2	339.37952	144.42062	2817.48718	65.23471	22.02725	1	3.32476	-4.35069	59	22	288.79	11.38	0
1	1	2	1	45.5	350.21688	123.21311	3198.35724	70.27863	26.56794	6	3.52056	-3.65075	58	35	577.14	175.54	28.84
1	1	2	2	46.5	287.80939	128.01266	2637.76976	56.68174	21.9526	3	3.95369	-4.54418	68	35	300.74	25.73	0
1	1	2	3	47.9	320.0097	115.37854	3151.66876	65.7886	26.10431	8	3.68229	-5.38072	64	33	567.10001	105.42	18.08
1	1	2	4	56.2	381.25981	154.13814	3653.51627	64.97816	24.04367	14	3.51986	-3.82414	105	66	699.20999	93.36	0
1	1	2	5	42.8	322.33387	139.14165	3216.26697	75.08678	19.95366	1	3.36209	-3.42714	70	27	308.29	0	0
1	1	2	1	47.5	378.63363	172.65394	3718.95439	78.29625	26.48329	9	3.77035	-4.85692	79	41	643.82	114.24	12.84
1	1	2	2	47.7	324.55862	150.99268	3175.35071	66.50181	29.56101	10	3.80939	-4.08269	94	53	605.5	197.64	69.53
1	1	2	3	47.8	329.31791	135.62915	3368.13089	70.41217	21.46278	5	3.55509	-3.54009	78	34	365.15	10.28	0
1	1	2	4	44.5	216.72856	103.93118	2260.74402	50.81903	21.7671	5	3.90928	-3.62999	72	36	230.33	22.7	0
1	1	2	5	43.3	333.96371	124.42218	3435.36166	79.39331	27.04715	9	3.85821	-4.86781	100	45	785.2	171.77	28.33
1	1	3	1	31	187.68221	82.67187	1527.9398	49.22724	21.95614	3	3.44757	-3.25713	37	20	236.23	26.79	0
1	1	3	2	38.5	145.24259	72.09449	1546.09914	40.19879	21.07622	1	3.16494	-3.22756	30	13	83.29	3.37	0
1	1	3	3	28.6	174.61321	80.10113	1565.03392	54.66317	21.18688	2	3.52115	-4.05982	46	24	197.67	7.86	0
1	1	3	4	28.1	182.21807	75.44003	1585.70471	56.34622	22.03732	5	3.56765	-3.43421	46	26	228.04	23.15	0
1	1	3	5	28.6	198.58992	71.58965	1760.55612	61.59057	23.68385	1	3.58859	-3.87486	56	34	294	16.78	0
1	1	3	1	31	197.24942	86.70967	1681.2064	54.30107	20.96448	0	2.82784	-2.42753	27	9	155.93	3.36	0
1	1	3	2	38.5	208.04085	92.93434	1967.88046	51.16516	19.10489	1	3.16371	-3.27992	38	23	107.2	0	0
1	1	3	3	28.6	204.86653	91.66903	1692.10178	59.10137	19.65841	4	3.37495	-4.01787	45	25	159.73	0	0
1	1	3	4	28.1	193.85505	72.38139	1657.94392	58.91316	20.88444	1	3.53377	-3.55197	33	19	147.88	1.18	0
1	1	3	5	28.6	206.36936	65.23511	1790.88118	62.65364	20.09731	1	3.23453	-3.01888	44	21	203.61	0	0
1	1	3	1	30.9	194.34525	106.74996	1691.36477	54.73879	23.44467	0	3.25889	-2.9611	25	10	153.07	23.76	0
1	1	3	2	38.5	172.05429	103.62793	1636.84695	42.56378	22.04547	0	3.05467	-2.76358	23	8	115.19	9.42	0
1	1	3	3	28.6	158.52468	74.68772	1675.55202	58.56765	20.82789	4	3.59467	-4.72943	41	21	218.82	0	0
1	1	3	4	27.8	176.38091	89.37906	1673.18747	60.09509	24.35172	1	3.4971	-3.10533	28	12	217.75	36.77	0
1	1	3	5	29	215.27188	105.17578	1829.87489	62.99631	22.6911	2	3.47018	-2.78078	37	20	204.89	11.6	0
1	1	3	1	31	190.33665	93.92428	1733.77328	55.8585	23.18219	5	3.68593	-3.89749	47	26	291.14	31.41	0
1	1	3	2	38.5	187.22959	101.84813	1845.98103	48.00013	21.29945	4	3.66492	-3.61787	57	37	145.84	5.18	0
1	1	3	3	28.6	211.7763	94.3729	1907.17899	66.73436	20.92293	2	3.34765	-4.42215	45	24	205.91	1.63	0
1	1	3	4	27.3	175.30933	75.92884	1874.99687	68.62046	23.27049	7	3.88838	-2.99387	52	29	385.38	58.58	0
1	1	3	5	29.3	197.7975	87.55401	1850.69937	63.23106	23.14641	2	4.45847	-4.32345	48	26	189.34	14.65	0
1	1	3	1	30.2	192.42163	103.19646	1624.9035	53.82733	24.84129	3	3.82397	-4.68961	34	23	303.73	64.22	0.66
1	1	3	2	38.5	191.88941	103.2649	1767.53076	45.9676	27.67716	5	4.03574	-4.30861	38	19	219.32	53.66	10.76
1	1	3	3	28.1	189.21424	97.50284	1762.99583	62.70919	21.55427	4	3.47013	-4.11364	46	20	215.94	12.44	0
1	1	3	4	28.1	176.56767	82.18893	1577.12778	56.08995	24.82415	3	3.83681	-3.1845	28	14	321.8	32.3	0
1	1	3	5	28.8	171.44246	68.52894	1711.50191	59.44814	24.92115	1	3.51347	-3.21314	45	19	243.57	11.78	1.23
1	1	3	1	30.7	162.54762	71.2048	1447.76984	47.20783	25.96623	4	3.70368	-4.11886	38	26	233.75	96.05	32.48
1	1	3	2	38.4	159.71724	73.73966	1795.00476	46.68474	23.34384	1	3.22644	-3.11956	45	16	209.62	19.24	0
1	1	3	3	28.7	156.37482	69.87642	1548.8941	53.99666	23.28823	2	4.47123	-4.09624	37	23	201.9	26.24	0
1	1	3	4	28.2	130.57324	59.65965	1546.16151	54.91183	20.37205	0	3.37467	-3.23236	44	16	167.05	0	0
1	1	3	5	28.2	150.13611	56.58745	1620.61905	57.51465	23.5703	5	3.68422	-3.82026	44	30	291.17	46.57	0
1	1	3	1	30.1	173.31993	77.60028	1480.73983	49.21636	22.54789	1	3.49315	-3.38416	39	16	210.57	20.35	0
1	1	3	2	38.4	167.36213	89.63288	1802.13982	46.87864	21.52469	0	3.72706	-3.49028	36	19	152.16	10.19	0
1	1	3	3	28.8	171.44246	68.52894	1711.50191	59.44814	24.92115	1	3.51347	-3.21314	45	19	243.57	11.78	1.23
1	1	3	4	27.8	164.42532	78.59126	1521.09509	54.6318	24.53354	0	3.63965	-3.18787	42	22	197.36	32.45	0
1	1	3	5	28.9	175.66471	64.42945	1590.07567	54.96001	25.70432	1	3.5288	-2.82404	43	22	292.54	28.99	6.18
1	1	3	1	31	188.04216	82.25542	1633.94235	52.7081	22.94729	4	3.22158	-4.29068	35	22	301.14	53.52	0
1	1	3	2	38.4	308.07016	103.33206	2960.69165	77.2492	18.90724	0	2.81633	-1.83085	7	4	1263.89997	0	0
1	1	3	3	28.6	197.1041	84.89527	1734.88174	60.60369	21.59297	5	3.18615	-3.79771	56	29	268.09	12.99	0
1	1	3	4	28.1	172.4502	82.13985	1565.89522	55.67232	20.62456	2	3.30762	-3.47316	44	23	247.62	0	0
1	1	3	5	28.6	169.59077	62.60775	1683.03014	58.88049	22.48514	5	3.53404	-4.2384	39	21	274.49	28.03	0
1	1	3	1	31	158.22394	60.3572	1341.07495	43.20659	22.91849	2	3.45989	-3.18674	31	13	198.07	42.61	0
1	1	3	2	38.4	242.64606	90.81109	3100.6665	80.7886	18.85952	1	3.15263	-1.97697	7	5	1370.47008	0	0
1	1	3	3	28.3	232.0991	108.84386	1788.86197	63.31881	21.55552	4	3.41761	-3.53167	45	17	248.84	7.25	0
1	1	3	4	28.2	140.19695	67.25603	1276.87053	45.34798	17.98927	0	2.96367	-3.78487	26	11	61.02	0	0
1	1	3	5	28.6	196.07857	90.16922	1721.41275	60.22119	18.23025	1	3.20201	-2.8837	36	15	99.34	0	0
1	1	3	1	30.9	153.30937	76.59538	1332.89968	43.13731	26.45675	4	3.78133	-3.75843	23	15	211.01	128.29	34.62
1	1	3	2	38.5	203.26122	104.42236	1983.9106	51.54889	21.11692	1	3.99195	-4.25549	56	29	160.11	2.14	0
1	1	3	3	28.6	202.50919	96.04269	1482.90654	51.79464	21.04014	2	3.48679	-3.1938	45	28	124.87	1.54	0
1	1	3	4	38.5	187.92453	104.00577	1987.73682	51.68591	24.35045	1	3.24107	-4.21144	38	18	165.61	20.26	0
1	1	3	5	28.6	238.84436	97.03881	1628.16902	56.92766	22.50479	1	3.15165	-2.81176	38	16	187.51	11.31	0
1	1	3	1	31	182.66848	89.51876	1313.04053	42.30361	20.1774	0	3.03596	-2.82535	17	12	101.53	0	0
1	1	3	2	38.5	190.05065	100.60456	1695.30876	44.08877	19.35048	3	3.09482	-3.19306	28	19	89.68	0	0
1	1	3	3	28.6	182.12725	88.42447	1434.31596	50.09748	18.41715	0	2.91075	-3.26198	23	10	78.68	0	0
1	1	3	4	28.2	149.31202	70.14865	1311.38214	46.57365	18.64056	0	3.22946	-3.02813	21	7	89.98	0	0
1	1	3	5	29.2	158.27601	66.89195	1576.49182	54.053	21.6802	2	3.78979	-3.47802	42	26	205.94	13.71	0
1	1	3	1	31	173.26283	83.94639	1688.23652	54.3914	22.39499	0	3.27443	-3.57661	28	12	243.24001	19.19	0
1	1	3	2	38.4	170.84749	88.9845	1962.62154	51.04414	19.91247	0	3.52514	-3.46546	42	15	136.28	0	0
1	1	3	3	28.6	181.67141	86.86147	1720.49915	60.13874	21.78606	2	3.1736	-3.80248	43	22	217.16	10.38	0
1	1	3	4	28.1	182.8938	89.11142	1784.44762	63.4632	22.25918	1	3.55689	-3.87532	50	30	314.85	34.76	0
1	1	3	5	28.6	184.79298	69.2659	1800.68501	62.9823	22.0235	2	3.36619	-4.73283	43	23	326.46	16.77	0
1	1	3	1	31	197.53406	100.06513	1727.15895	55.66841	20.85578	0	3.30561	-3.19276	41	18	257.77	0	0
1	1	3	2	38.5	186.35334	92.53037	1901.70178	49.41282	18.96689	0	3.16942	-3.15734	33	16	95.49	0	0
1	1	3	3	28.6	178.45498	97.94547	1715.13385	59.9512	22.54616	1	3.62264	-3.18361	27	6	189.82	23.29	0
1	1	3	4	28.1	170.51546	76.5228	1756.6188	62.45312	22.6647	4	3.68363	-3.81438	49	31	256.78	21.24	0
1	1	3	5	28.6	224.94167	89.8907	1883.50726	65.89415	21.31541	1	3.50962	-3.25103	49	25	174.95	2.76	0
1	1	3	1	31	171.62539	85.92961	1639.07052	52.82922	25.17313	2	3.32919	-3.20988	28	15	243.73	39.31	6.09
1	1	3	2	38.5	193.4779	93.59715	2044.49321	53.12304	23.8781	6	3.61025	-3.68747	53	34	295.84	60.12	0
1	1	3	3	32.1	169.88478	77.831	1856.82397	57.97532	19.49608	0	2.53929	-1.18211	6	1	599.45002	0	0
1	1	3	4	28.1	184.87343	84.03008	1647.54849	58.57534	23.42129	4	3.69714	-4.17014	63	31	203.04	8.16	0
1	1	3	5	28.6	147.82406	61.979	1741.01495	60.92009	19.99293	1	3.66515	-2.65369	39	21	234.79	0	0
1	1	3	1	30.2	178.42707	74.01964	1868.6196	61.88541	26.27308	10	4.19967	-3.52055	43	32	409.83	117.42	18.47
1	1	3	2	38.5	212.46619	106.56898	2250.98085	58.54053	27.60491	8	4.02338	-4.87889	63	44	367.31	100.32	29.31
1	1	3	3	30.1	131.25773	67.15564	1467.53583	48.77749	21.87129	2	4.12447	-3.05697	29	15	230.45	15.79	0
1	1	3	4	38.5	176.41738	92.32868	1865.14107	48.48909	23.14655	1	3.65132	-3.93945	36	24	206.83	18.29	0
1	1	3	5	28.2	184.6567	62.31644	1888.10857	66.96647	25.48674	6	3.80486	-3.76373	50	27	445.53	93.02	8.21
1	2	1	1	62.5	613.10064	219.70932	5229.86811	83.64911	24.54533	26	4.27492	-4.78366	200	121	1187.89	249.87	0
1	2	1	2	52.8	488.82372	161.39267	4399.48586	83.31781	27.90811	19	4.49836	-5.27429	145	88	909.55999	226.76	41.39
1	2	1	3	64.4	563.36903	200.37651	5234.31186	81.259	27.5552	20	3.79635	-5.1037	151	87	1175.94	306.15	66.01
1	2	1	4	44.2	487.17789	181.97352	3920.85037	88.69063	26.55095	17	4.64904	-4.9039	157	78	698.97	93.77	8.09
1	2	1	5	46.3	493.21054	162.12833	4319.05914	93.28388	27.52375	19	3.8847	-5.60931	153	86	904.77	289.08	61.45
1	2	1	1	62.5	492.40493	181.82106	5350.48172	85.5712	27.61528	16	4.59983	-4.40204	161	92	1044.07	206.64	49.15
1	2	1	2	52.8	428.37027	141.10022	4277.76866	81.08745	27.81937	21	4.46534	-4.74326	153	92	852.24001	276.65	83.06
1	2	1	3	64.9	564.27136	199.58462	5620.03491	86.63379	27.81482	22	4.55975	-4.31664	165	106	982.57	244.57	57.34
1	2	1	4	41.2	367.79155	131.69028	3484.33405	84.51549	28.89394	10	3.84348	-4.91254	113	52	583.13	142.72	17.16
1	2	1	5	44	392.41149	135.37823	4072.75949	92.46255	30.07855	12	4.27334	-3.93287	110	66	734.99001	208.86	65.85
1	2	1	1	62.6	508.48773	198.67847	4704.44968	75.20481	25.74632	15	4.28273	-5.53286	177	100	775.74	126.52	10.27
1	2	1	2	52.5	412.85482	147.94617	3844.19156	73.1904	28.85361	9	4.13827	-5.95246	160	74	577.52	109.89	26.13
1	2	1	3	63.5	476.9917	165.80804	4550.24979	71.67441	26.03287	11	4.26415	-4.75784	144	79	726.88001	200.70001	26.55
1	2	1	4	45.4	393.71948	152.98598	3688.90927	81.20462	25.84487	6	4.27476	-4.22238	126	60	501.08	75.46	8.13
1	2	1	5	45.8	422.26135	138.83734	3951.19052	86.27807	26.67138	12	3.69348	-4.40887	136	80	704.62999	160.89	13.99
1	2	1	1	61	542.62449	176.0234	4975.09628	81.53222	26.03601	8	4.15946	-4.08398	130	63	865.14999	134.5	17.57
1	2	1	2	51	379.7659	125.41469	3583.49223	70.26203	26.31108	6	3.99416	-4.37328	80	31	820.78998	145.64	39.93
1	2	1	3	58.3	361.16395	144.57154	3787.61984	64.94417	21.64202	3	3.64764	-4.29751	63	21	531.82	35.41	0
1	2	1	4	39	383.92625	121.66094	3630.81714	93.02274	21.09662	6	3.26203	-3.41459	89	35	533.19	2.27	0
1	2	1	5	47	429.70613	129.05544	4450.64627	94.67546	27.30046	8	4.28807	-4.53305	132	57	804.77	98.76	15.69
1	2	1	1	62.6	459.3151	175.9678	5408.98037	86.46759	28.65794	26	4.63196	-6.29315	185	116	1156.19998	459.53999	99.16
1	2	1	2	52.3	347.35005	119.06905	4034.41644	77.1854	26.52825	18	4.60983	-5.38347	175	109	799.04	211.31999	18.98
1	2	1	3	63.8	456.27946	152.50496	5255.77521	82.39765	27.5324	25	4.38689	-5.57166	179	110	1178.53999	326.07999	43.19
1	2	1	4	44.8	317.11676	142.64235	3416.73566	76.20887	26.9247	13	3.98223	-4.62968	139	81	498.74	122.6	27.25
1	2	1	5	49	411.56033	131.13784	4534.07727	92.45232	27.56414	24	4.35541	-4.98074	188	127	1012.83999	315.08	75.36
1	2	1	1	62.4	551.31328	203.77154	5127.25939	82.1966	24.5275	14	4.39417	-4.51188	155	69	990.97999	155.66	0
1	2	1	2	52.8	422.18694	134.87302	4049.38788	76.63852	26.38295	9	3.72409	-4.85832	110	54	814.10999	217.06	26.61
1	2	1	3	64.7	475.06856	161.78354	4939.55927	76.33831	26.96702	17	4.26736	-4.87447	143	91	1137.22	210.97	18.5
1	2	1	4	39.2	376.17	119.93365	3441.75681	87.83091	23.84416	7	3.9169	-3.93342	114	53	531.01	30.83	0
1	2	1	5	47.4	418.47442	132.83039	4319.04932	91.16438	26.51028	11	3.89634	-4.33647	122	65	788.91	152.5	12.69
1	2	1	1	58.9	553.11453	179.99188	4876.50444	82.81802	25.76771	18	4.04542	-5.56613	173	84	1213.41	149.8	2.04
1	2	1	2	49.8	480.7369	153.16936	4401.44989	88.29742	27.25382	17	4.05231	-4.47051	147	97	1078.77999	297.9	62.23
1	2	1	3	63	486.89035	192.1139	4330.59024	68.7328	25.88596	21	4.10648	-4.41114	150	88	905.23	215.98	9.1
1	2	1	4	43.6	470.43449	157.44549	4160.44418	95.39313	25.27288	7	3.40562	-4.22854	113	52	706.76	101.73	11.35
1	2	1	5	42.7	415.91	138.58484	3789.64453	88.64942	24.00637	13	4.09727	-4.35419	107	53	840.33	80.65	0
1	2	1	1	62.5	502.18532	180.41302	5627.72795	90.01268	26.73299	12	3.78801	-5.33221	131	64	1197.34	249.24	23.3
1	2	1	2	52.9	405.10736	140.42703	4206.25662	79.5803	26.31473	13	3.9806	-5.8224	124	72	843.33999	153.64	18.57
1	2	1	3	64.3	453.48035	157.71392	4921.36859	76.50668	29.33226	19	4.01179	-5.40516	111	65	1006.33	295.16	80.71
1	2	1	4	49.1	442.8479	160.56911	4334.65399	88.35204	27.41713	20	4.28046	-5.35376	150	93	789.99999	241.67	56.96
1	2	1	5	40.9	248.78533	92.37817	3101.35828	75.78676	27.54002	11	4.07314	-4.85668	91	59	605.93001	160.15	33.03
1	2	1	1	62.4	625.14113	211.632	5714.22324	91.64263	29.13216	22	4.61661	-5.33396	180	106	1263.47	300.54	61.24
1	2	1	2	53	491.4909	152.0472	4333.39581	81.8018	28.83237	24	4.55473	-5.29396	183	111	937.01	324.02	82.86
1	2	1	3	64.2	559.63327	178.33578	4931.46725	76.81453	28.3642	19	4.7426	-4.91128	164	95	1001.41998	302	49.48
1	2	1	4	46.8	496.41791	178.56586	4080.38412	87.23025	28.87584	20	4.221	-5.90388	161	97	690.23	214.68	57.94
1	2	1	5	45.8	476.26344	147.2276	4162.54779	90.94589	28.08763	22	4.33342	-5.8906	155	103	997.53	313.94	58.38
1	2	1	1	62.4	617.45744	211.73257	5668.16583	90.86803	26.69113	28	4.43074	-4.79313	203	127	1483.53001	331.78	31.24
1	2	1	2	52.7	550.38776	172.26103	4661.67419	88.53325	28.28363	19	4.44493	-4.51066	168	103	1129.43	331.39	75.04
1	2	1	3	64.3	615.33481	193.18873	5647.43793	87.76877	30.27525	21	3.99868	-4.17687	166	102	1346.96001	291.6	60.29
1	2	1	4	48.5	478.38583	185.26366	4043.52966	83.41188	25.09859	11	3.81597	-4.18481	129	71	589.28	127.36	3.94
1	2	1	5	48.2	534.43529	134.15352	5101.62115	105.86326	26.73831	23	4.1754	-5.72251	178	102	1200.13	297.54	41.28
1	2	1	1	62.6	499.11873	196.10253	4801.56664	76.75098	23.71094	9	4.46288	-4.80368	158	87	819.09	79.73	0
1	2	1	2	51.8	385.76502	139.38531	3800.16833	73.32811	25.74956	9	4.32728	-4.15913	118	67	674.51	72.21	4.4
1	2	1	3	63.8	528.08387	185.44166	4912.13016	77.0198	27.46161	19	4.015	-5.84481	159	87	861.98001	156.05	18.27
1	2	1	4	42.6	387.14691	135.67102	3585.81702	84.2585	24.49495	9	3.75184	-4.53273	130	75	413.7	52.92	0
1	2	1	5	46.5	430.77183	139.00468	4178.17844	89.77061	26.95064	16	4.49967	-4.29774	145	84	851.69999	144.61	24.49
1	2	2	1	45.3	451.52769	138.18385	4225.21613	93.33953	27.20406	15	3.76869	-5.09528	137	81	808.74	218.41	37.65
1	2	2	2	49.2	443.17826	162.21194	3871.75379	78.64383	27.28004	13	4.41314	-4.809	108	67	669.44001	214.86	28.03
1	2	2	3	40.6	449.76336	148.79437	3931.23401	96.76249	30.26092	20	4.25556	-6.13586	142	86	955.91001	324.32001	54.07
1	2	2	4	53.1	595.91887	188.441	5176.52103	97.54261	28.85396	30	4.31085	-5.50362	184	114	1394.29	435.69999	63.54
1	2	2	5	36.9	381.415	108.64652	3684.76248	99.77469	30.81897	22	4.56934	-4.81542	115	74	1043.76	533	228.9
1	2	2	1	44.5	380.91495	131.29451	4023.88849	90.48173	29.13863	14	4.40628	-4.49411	144	105	658.98	149.73	29.26
1	2	2	2	49.2	442.44366	146.69854	4537.72154	92.1711	32.01614	21	4.47527	-4.95439	148	91	1091.36	386.16	88.14
1	2	2	3	38.6	391.20364	118.58984	4032.75493	104.4701	30.51615	14	5.41793	-5.85643	130	74	949.84999	392.62	132.6
1	2	2	4	49.6	458.42297	152.34184	4450.48558	89.74532	27.15745	19	3.75383	-4.84359	113	63	801.60999	226.49	57.97
1	2	2	5	35.2	376.05689	104.69397	3724.90588	105.71557	31.05037	24	4.61837	-4.97707	139	91	929.13	314.22	127.56
1	2	2	1	46.6	445.24498	149.81076	3907.53035	83.85498	28.42932	13	4.14793	-5.3357	141	86	711.75	162.31	26
1	2	2	2	49.1	385.4626	127.90261	3720.39288	75.77406	29.99305	9	3.74104	-5.65597	125	64	693.52	193.87	37.82
1	2	2	3	38.8	341.89634	112.24925	3290.97472	84.73122	26.5482	14	4.39985	-4.94587	126	68	736.19999	208.28	32.47
1	2	2	4	47.4	427.3251	143.45623	3763.41008	79.32014	26.27905	9	3.6782	-5.71113	146	89	649.63	80.8	4.54
1	2	2	5	36.2	368.24553	108.77255	3383.7319	93.34647	24.90203	13	4.12913	-4.26838	166	93	884.63	120.59	1.29
1	2	2	1	46.6	410.25278	116.68341	4237.98378	90.97216	23.23117	4	3.24014	-3.49012	86	33	702.34999	82.91	0
1	2	2	2	47.3	410.1952	124.64379	3945.60888	83.47521	25.97676	13	4.1832	-4.59566	101	55	775.74001	155.48	10.43
1	2	2	3	40.8	321.15723	117.38807	3327.82304	81.62297	25.06162	5	3.40897	-4.93547	50	27	446.32	73.99	5.29
1	2	2	4	48.6	422.10167	148.01764	4195.41159	86.36799	23.05927	5	3.13706	-3.98978	90	30	560.18001	72.02	0
1	2	2	5	36.3	376.76941	94.30787	3512.04077	96.64837	22.81136	4	3.53772	-4.64505	83	33	666.11	111.06	0
1	2	2	1	46.6	377.37686	131.15716	4627.53587	99.23165	27.82526	12	3.77575	-5.59718	103	56	1015.83	290.28001	24.15
1	2	2	2	49.1	369.07773	129.50362	4282.83484	87.17943	27.08221	16	4.41812	-5.23155	117	67	966.00999	314.07999	39.41
1	2	2	3	38.9	376.7491	118.43521	4197.96133	107.81973	29.70074	22	4.34951	-5.1181	125	82	1006.17999	346.99	111.92
1	2	2	4	46.8	339.18526	121.63945	3783.93675	80.93809	27.0775	12	4.04032	-4.54287	98	55	790.57001	251.29	72.66
1	2	2	5	34.3	302.62049	92.87151	3384.36197	98.71357	28.4883	11	3.78186	-4.37975	95	54	825.99	317.19	45.16
1	2	2	1	45.9	365.69797	125.78431	3822.32847	83.27483	27.56855	12	3.88978	-4.2038	110	68	672.29	89.54	16.76
1	2	2	2	49.3	385.58853	139.22562	3900.39799	79.19054	25.57822	10	4.25585	-4.83681	109	62	697.62	113.41	8.92
1	2	2	3	40.6	364.8873	118.57555	3583.38335	88.27336	28.81201	9	3.94118	-4.63577	103	58	706.92	155.6	36.89
1	2	2	4	51.9	390.35774	160.37557	3764.85925	72.49548	20.41265	3	3.30358	-3.81807	82	40	449.35999	0	0
1	2	2	5	36.3	349.12916	93.90912	3578.6734	98.65625	26.45772	3	4.04535	-3.88298	110	50	861.31001	181.14	48.55
1	2	2	1	46.6	476.55116	142.36594	4600.98415	98.7643	30.20152	15	4.07853	-5.10639	136	72	873.83	156.02	37.38
1	2	2	2	45.2	452.42094	137.14212	4014.29012	88.85334	29.62039	15	3.97738	-4.57538	130	63	790.9	229.23	71.41
1	2	2	3	40	496.65049	129.82498	4466.67004	111.697	28.46568	21	4.0385	-4.68771	132	76	1243.60999	281.28	51.09
1	2	2	4	54	472.08731	181.11787	4313.4644	79.92164	23.9001	10	4.19665	-4.47873	122	56	854.12	86.68	0
1	2	2	5	40.8	308.33976	103.17247	2904.56595	71.22147	25.55507	5	3.46048	-5.14794	91	40	539.26	96.02	9.95
1	2	2	1	48.1	419.02877	138.48403	4818.00864	100.12764	28.45199	8	3.90021	-5.24739	86	35	795.21001	171.47	67.2
1	2	2	2	36.5	293.10343	103.6372	2753.88927	75.44902	30.52851	15	3.98213	-4.53836	99	66	531.49	176.61	62.6
1	2	2	3	38.1	410.97735	114.80041	4071.48958	106.94652	30.71223	12	4.20563	-5.01273	114	58	1059.32	251.5	87.82
1	2	2	4	53	497.53766	154.51127	5115.83449	96.45329	29.37878	25	3.68006	-4.75589	151	89	1285.5	402.1	98.93
1	2	2	5	31.1	260.84575	67.0005	3029.95044	97.56566	28.77011	9	4.414	-4.82578	109	65	862.65	246.84	47.3
1	2	2	1	46.9	453.31796	128.71701	4593.42264	97.99302	27.49552	21	3.78529	-5.63035	147	81	1104.62	320.08	49.34
1	2	2	2	50.4	506.97637	167.72433	4171.1458	82.79122	30.07514	23	4.67781	-7.20941	164	107	891.05	294.55	108.82
1	2	2	3	39.7	473.33478	121.15973	4168.9183	104.8912	28.518	22	4.27945	-4.22338	146	102	1189.74999	394.78	107.92
1	2	2	4	56.3	532.2965	187.89653	4777.16051	84.90114	28.41787	18	4.22816	-6.15948	145	88	1089.99001	283.89001	40.42
1	2	2	5	38.4	209.6796	91.82656	2242.7674	58.4503	21.69078	7	3.74375	-3.29806	91	43	256.54	8.54	0
1	2	2	1	47.3	534.85744	158.30919	4658.59171	98.42268	24.68245	12	4.08507	-4.55193	149	89	865.65002	144.44	0
1	2	2	2	48.4	504.97532	155.38925	4294.62006	88.66984	29.88476	24	4.13083	-5.49436	174	106	913.21	379.6	110.85
1	2	2	3	41.4	491.36828	141.17406	4269.94281	103.03087	30.5529	25	3.84966	-5.06701	130	83	1161.83998	457.4	186.86
1	2	2	4	56.3	434.81577	165.79198	4210.43933	74.81169	23.38031	12	3.94028	-4.66835	136	77	698.97998	125.02	0
1	2	2	5	37.8	377.2599	109.52217	3596.91022	95.19539	29.45482	18	3.94632	-4.67598	136	82	1027.18001	429.4	142.9
1	2	2	1	46.6	400.58192	130.36852	4217.49612	90.5068	26.12816	16	4.50675	-4.49465	124	85	900.15	215.51	28.79
1	2	2	2	49.1	428.80321	137.95538	4260.66951	86.76033	29.66318	22	4.19805	-6.1004	131	86	1140.12	390.31	127.06
1	2	2	3	38.7	371.08272	127.77444	3562.95452	92.15332	27.60519	13	3.78571	-4.54995	105	61	776.72001	192.81	48.81
1	2	2	4	49.6	502.27454	160.39947	4226.52569	85.22825	26.7356	12	4.08584	-4.82742	138	79	840.6	124.82	11.53
1	2	2	5	36.2	356.38517	97.02161	3606.00027	99.58622	24.47401	13	4.08691	-4.45267	117	70	833.08	162.93	0
1	2	3	1	28.7	207.54427	89.79827	1745.31855	60.78073	29.77649	8	4.09601	-5.97508	44	30	295.61	183.86	116.26
1	2	3	2	34.9	237.94157	112.69664	2297.90309	65.75332	27.81538	6	3.84513	-5.4768	61	34	326.98	117.68	48.74
1	2	3	3	26	208.29778	88.4446	1922.60016	74.00451	25.26982	7	3.71457	-4.32246	51	35	450.51	125.47	3.23
1	2	3	4	22.4	236.06909	79.38418	2031.51012	90.76941	25.98209	7	4.1519	-3.57273	63	35	612.89	192.58	8.98
1	2	3	5	21.2	167.37367	56.49304	1684.08064	79.46838	26.95605	1	4.06159	-2.83686	40	14	186.98	64.33	10.06
1	2	3	1	29.2	179.3472	83.28204	1945.60749	66.69663	26.04481	8	4.299	-3.72878	55	42	327.76999	90.45	13.64
1	2	3	2	34.9	210.61873	98.95569	2122.85182	60.7446	26.06659	6	4.17093	-3.74417	44	32	287.14	48.76	6
1	2	3	3	26	141.72886	77.8899	1317.19505	50.68897	22.10779	2	3.68682	-3.59476	19	13	103.64	15.35	0
1	2	3	4	22.6	205.28468	64.09463	1891.54382	83.69046	22.98614	2	3.80123	-3.96286	50	28	418.62	72.04	0
1	2	3	5	20.4	180.07727	59.2515	1835.63324	90.11307	26.27892	4	4.08201	-4.24904	39	26	391.84	88.12	12.66
1	2	3	1	29.7	186.61006	86.52999	1693.9858	57.08974	22.67706	0	3.87004	-3.17774	43	23	169.61	19.49	0
1	2	3	2	34.9	201.44016	100.25149	1909.29613	54.64317	24.04748	2	3.53578	-3.89209	54	28	240.1	34.88	0
1	2	3	3	25.6	143.03166	65.80482	1455.05756	56.76169	22.48241	2	3.41101	-3.18969	41	19	135.52	13.5	0
1	2	3	4	23.2	197.20417	65.86837	1692.31265	72.98908	24.65991	1	3.79648	-3.50838	57	30	415.46	96.25	0
1	2	3	5	20.4	179.16645	62.92822	1457.76991	71.50254	21.01259	1	3.48767	-3.33882	51	27	179.47	1.68	0
1	2	3	1	29.9	197.58236	89.48498	1895.13466	63.31678	22.9293	1	3.26532	-2.48898	23	8	114.92	15.16	0
1	2	3	2	35	216.99164	118.26584	2255.68273	64.5172	18.82678	0	3.49688	-3.06768	33	15	130.57	0	0
1	2	3	3	38.5	326.33199	99.3436	3353.99463	87.00375	25.73605	8	3.76838	-4.18248	73	35	672.64001	144.55	19.28
1	2	3	4	23.5	171.48949	60.78869	1876.84537	79.9389	25.94432	1	3.65681	-2.27267	42	14	262.53	59.66	6.02
1	2	3	5	21.9	211.64412	57.43203	1935.76187	88.41854	23.077	0	3.84994	-2.84769	39	10	225.99001	11.31	0
1	2	3	1	29.1	190.52036	80.77879	2091.99837	71.81758	25.8153	2	3.7972	-3.34825	45	25	469.86	100.13	7.6
1	2	3	2	34.9	197.99127	88.10565	2248.10522	64.32899	23.85918	0	3.72286	-3.77727	55	30	373.13	73.89	0
1	2	3	3	26.1	129.19879	62.36807	1555.64784	59.7086	28.28944	5	3.94219	-5.7579	33	20	198.9	95.81	32.76
1	2	3	4	23.4	170.35471	65.87813	1831.86203	78.13	27.38527	7	4.37239	-4.7457	44	24	341.83	109.37	24.64
1	2	3	5	21.9	174.96265	64.66422	1859.60551	84.94	26.64759	8	3.81503	-3.62969	47	31	434.34	139.52	7.52
1	2	3	1	28.9	196.92275	74.08713	1858.57013	64.30186	25.08622	6	4.24982	-4.39896	43	31	380.65999	96.54	2.63
1	2	3	2	34.9	206.144	96.30272	2289.60635	65.52278	22.63264	0	3.70082	-3.80739	42	26	332.98	29.08	0
1	2	3	3	26	221.37263	75.78807	2002.88907	76.95773	24.97572	2	3.85454	-3.23008	40	23	468.56	176.17	3.38
1	2	3	4	27.3	152.93903	62.91794	1719.04263	62.98975	24.08092	4	3.1621	-2.73165	33	13	335.66	30.81	0
1	2	3	5	21.9	137.44577	59.93666	1585.15042	72.46126	22.70524	1	3.48895	-3.26892	35	19	267.95	27.92	0
1	2	3	1	29.7	219.75561	85.65712	2034.82672	68.57657	22.93672	2	3.46545	-3.16335	50	29	362.03	29.71	0
1	2	3	2	34.9	213.86435	98.72031	2116.09978	60.57798	21.88169	0	3.29757	-3.33852	23	10	146.91	8.21	0
1	2	3	3	26	185.87586	76.6971	1766.22287	67.86422	22.00299	1	3.5697	-3.59496	47	21	246.37	32.62	0
1	2	3	4	22.6	190.24074	79.90202	1692.77403	74.9214	20.96376	2	3.6722	-3.42446	41	23	204.09	1.71	0
1	2	3	5	20.4	185.994	68.52742	1689.95378	82.89099	23.66554	2	3.42204	-2.87328	44	15	289.34	22.37	0
1	2	3	1	29.1	213.56553	75.23268	1888.67679	64.98859	27.41759	3	4.06378	-3.39646	36	21	369.53	133.22	26.83
1	2	3	2	34.9	160.36612	77.94974	1877.21703	53.7156	23.34802	2	3.83307	-3.07557	25	14	144.7	22.04	0
1	2	3	3	26	182.856	90.48344	1749.09747	67.30965	20.84213	0	2.75173	-2.47224	18	2	106.42	0	0
1	2	3	4	23.2	181.06811	59.46059	1906.13058	82.1313	26.7751	3	3.86971	-3.18461	48	26	397.6	158.68	28.52
1	2	3	5	20.4	112.05981	39.18224	1344.6841	66.01188	22.81426	1	3.22408	-2.91803	37	19	227.62	6.35	0
1	2	3	1	28.9	250.51324	82.60846	2189.25117	75.77623	29.26472	5	4.11177	-3.8832	49	31	498.5	171.77	49.64
1	2	3	2	34.9	278.88678	85.19992	2537.3157	72.6116	28.36684	9	3.79353	-4.67083	69	37	564.25	197.44	36.74
1	2	3	3	26.1	153.49975	65.102	1764.384	67.72851	26.17929	8	4.3292	-3.87039	41	27	305.82	106.86	19.77
1	2	3	4	23.2	224.85935	70.31437	1861.14694	80.18498	27.01521	7	3.92928	-3.9597	63	39	510.09	176.31	33.59
1	2	3	5	20.4	225.24772	67.64999	1817.62463	89.26333	26.51039	7	3.92325	-3.89881	53	27	465.66	144.27	12.78
1	2	3	1	28.9	204.19793	78.21485	2152.06689	74.45611	25.28019	4	4.25333	-3.10351	38	26	465.38	160.4	8.21
1	2	3	2	21.9	173.72722	61.7755	1829.32971	83.52023	22.55208	6	4.21901	-4.9651	48	23	358.83	28.44	0
1	2	3	3	25.9	135.46021	53.46235	1625.95859	62.68957	25.90949	6	3.86871	-3.37858	42	24	362.96	99.86	9.67
1	2	3	4	23.5	218.47833	80.52863	1834.36731	78.08975	25.70374	6	3.59978	-4.47326	54	28	194.28	34.85	12.95
1	2	3	5	21.9	173.72722	61.7755	1829.32971	83.52023	22.55208	6	4.21901	-4.9651	48	23	358.83	28.44	0
1	2	3	1	29.8	205.31654	84.49084	1967.21481	66.08747	27.56665	3	3.95984	-3.61347	54	26	276.65	71.55	33.32
1	2	3	2	34.9	177.13268	91.18988	1876.54546	53.70099	22.03061	2	3.23617	-3.29022	35	13	190.56	21.47	0
1	2	3	3	28.9	226.41962	77.22007	1898.15289	65.67132	30.78918	8	4.09082	-5.79307	48	31	445.57	225.88	137.58
1	2	3	4	22.6	177.50396	64.16555	1457.76552	64.49814	24.64435	1	3.44794	-4.36388	40	20	202.16	30.5	0
1	2	3	5	21.9	150.66768	65.43844	1563.00967	71.39258	19.80228	0	3.53114	-3.41392	40	16	111.59	0	0
2	1	1	1	70.8	344.6805	182.7943	3093.64938	43.68687	20.16944	8	4.63488	-4.59773	112	64	144.28	0	0
2	1	1	2	59.1	330.4207	155.52577	2630.02542	44.51973	19.81679	0	3.09748	-3.99857	55	17	222.38	0	0
2	1	1	3	49.9	263.83653	144.76625	2173.0426	43.54926	20.73324	3	3.83471	-3.39678	68	34	226.81	0	0
2	1	1	4	59.4	383.74588	183.96709	3035.75424	51.13524	18.89638	1	3.18402	-3.16877	54	26	207.74999	0	0
2	1	1	5	64.9	402.26473	206.97849	3194.94643	49.2074	20.14573	3	3.62921	-3.74457	86	35	162.6	0	0
2	1	1	1	69.8	387.22026	192.03882	3479.57516	49.84255	22.6907	5	3.87994	-3.9116	85	40	295.67999	20.17	0
2	1	1	2	58.1	353.29837	151.83848	2746.16519	47.29847	23.26587	6	3.28602	-4.0317	65	31	342.19999	36.52	0
2	1	1	3	54.5	349.96273	168.88657	2849.18994	52.25682	20.9831	4	3.68753	-3.57127	71	37	380.33	2.24	0
2	1	1	4	57.1	318.62606	179.72589	2661.11259	46.56406	27.38727	5	3.9599	-4.01402	62	34	188.54	50.63	11.54
2	1	1	5	67.7	498.01194	271.18008	3426.90698	50.60892	19.35117	6	3.41073	-4.27523	86	39	154.6	0	0
2	1	1	1	72.4	467.94836	238.51686	4248.18811	58.66583	23.83406	5	3.63745	-4.29507	70	37	510.20999	55.79	0
2	1	1	2	59.8	386.59296	211.40421	3092.8179	51.6763	23.04632	7	4.48662	-4.84799	72	45	403.05	50.14	0
2	1	1	3	52.6	358.45131	170.19538	3482.09627	66.18739	24.44369	2	3.92886	-4.44608	72	35	295.71	33.19	0
2	1	1	4	59.1	359.14371	193.53175	3084.94507	52.16166	25.90091	7	3.91563	-4.55015	77	41	300.98	64.39	6.23
2	1	1	5	62.2	386.99181	203.02345	3337.66125	53.64621	27.87463	11	3.45331	-5.02045	106	54	340.89	105.96	21.27
2	1	1	1	69.3	367.808	194.15466	3566.64639	51.49896	23.39413	8	4.06984	-4.00768	104	47	292.88	22.25	0
2	1	1	2	60	385.50621	190.2784	3114.79739	51.92945	24.15131	5	3.50019	-4.04364	74	40	311.58	44.73	0
2	1	1	3	52.6	270.59775	153.19738	2564.71756	48.73264	24.55359	7	4.47773	-4.87829	84	59	280.81	20.52	0
2	1	1	4	61.8	391.69124	198.22313	3595.60562	58.19372	20.88533	2	3.35396	-3.99416	65	29	251.44	1.1	0
2	1	1	5	62.7	326.48395	186.10362	2982.03806	47.58344	21.11753	7	3.80008	-3.92375	107	55	172.63	2.18	0
2	1	1	1	71.6	409.55423	200.68472	4271.19141	59.67907	27.42626	7	4.47094	-4.80496	79	43	657.3	157.96	27.59
2	1	1	2	59.5	476.77813	202.09323	3881.07504	65.23893	29.04458	8	3.46034	-4.61734	106	52	578.05	81.19	42
2	1	1	3	53.7	365.464	153.1125	3766.48151	70.09059	27.4868	11	4.30559	-4.95183	94	75	566.28999	125.13	28.87
2	1	1	4	58.7	369.96808	175.29265	3555.95842	60.54121	28.18117	16	4.31949	-5.10476	106	61	548.08	194.85	43.05
2	1	1	5	62.8	440.12657	212.58435	3950.9005	62.95921	25.84539	14	4.19712	-5.12868	118	82	650.82	100.66	22.6
2	1	1	1	71.7	390.08045	210.58582	3613.45264	50.37517	23.53543	6	3.88159	-4.29241	73	49	398.21	34.74	0
2	1	1	2	59.5	409.9597	146.75967	3888.66791	65.38488	24.34969	12	3.62607	-4.87613	124	63	638.81	99.4	0
2	1	1	3	51.2	308.28956	125.56894	3393.99774	66.34193	22.35816	6	3.97969	-4.40134	105	60	434.06	24.66	0
2	1	1	4	58.9	425.12599	154.47228	4109.35521	69.76952	26.01934	14	3.92778	-4.68978	143	79	692.19	182.6	23.54
2	1	1	5	53.2	397.70262	176.97658	3369.68671	63.37432	26.78917	10	3.82448	-4.7659	109	60	495.29	79.98	9.31
2	1	1	1	69.6	329.66784	168.81823	3388.04668	48.67906	21.40534	6	3.70152	-4.46708	74	46	357.87	13.19	0
2	1	1	2	58.6	339.69317	136.16558	3622.79367	61.81433	25.61987	7	3.84057	-4.01359	103	42	484.55	63.53	10.27
2	1	1	3	55	309.29044	129.44253	3376.04514	61.36795	26.18617	7	3.84205	-4.03067	97	56	474.91	22.5	6.65
2	1	1	4	59.1	401.36571	170.24699	3920.38931	66.37265	26.45666	14	3.85328	-5.06745	139	74	508.27	81.97	11.36
2	1	1	5	56.2	373.58454	153.32203	3583.93863	63.71937	24.95382	14	3.88318	-4.48842	126	73	777.66999	249.55999	2.02
2	1	1	1	70.9	336.15588	183.35243	3232.06888	45.57388	21.17861	5	3.87532	-3.78113	89	50	279.43	3.22	0
2	1	1	2	58.7	363.47967	170.15445	2933.00183	49.99378	23.56494	6	3.17616	-5.39402	78	36	334.89	27.65	0
2	1	1	3	53.9	259.55206	160.57453	2406.54692	44.68443	22.38316	2	3.95828	-3.87675	60	29	125.95	9.15	0
2	1	1	4	59.9	392.0768	195.98366	3289.27283	54.93704	20.96513	4	3.33274	-3.42735	78	31	204.21	1.66	0
2	1	1	5	60.9	379.7964	188.38824	3265.2724	53.61549	27.15557	0	3.55713	-3.30818	88	31	118.32	2.06	0
2	1	1	1	69.6	353.759	179.63682	3089.21841	44.37735	23.333	4	3.99179	-4.50117	84	50	179.77	36.14	0
2	1	1	2	58	308.615	142.13753	2490.46675	42.94056	19.18142	2	3.2923	-3.4023	54	19	198.73	0	0
2	1	1	3	39.7	294.18305	184.71575	2547.99265	64.25806	19.12802	0	3.51366	-3.36636	32	21	57.74	0	0
2	1	1	4	55.6	349.54854	161.42008	2947.5802	53.01292	19.57114	1	3.53524	-3.60294	47	18	91.03	0	0
2	1	1	5	63.5	332.16803	196.73396	3060.97031	48.21527	23.62427	2	3.5223	-4.18273	82	40	214.88	12.16	0
2	1	1	1	68.6	414.30497	215.18561	3042.72174	44.33903	26.89385	7	3.60935	-6.27564	76	44	358.11	33.85	7.3
2	1	1	2	58.2	407.55454	189.01599	2580.05185	44.3115	20.84507	2	3.08369	-3.33103	52	19	222.95	0	0
2	1	1	3	50.6	318.84132	165.27892	2213.50221	43.72048	21.25859	8	4.12155	-3.46017	57	32	284.19	5.53	0
2	1	1	4	55.6	396.63062	187.79399	2789.57683	50.21665	20.10217	1	3.53157	-3.60765	60	27	150.44	0	0
2	1	1	5	68.6	422.61934	191.63562	3040.41357	44.34924	21.45283	7	3.69346	-4.34762	92	47	473.34001	5.17	0
2	1	1	1	69.6	333.10727	187.52946	2623.15771	37.67921	19.30359	2	4.07476	-4.80819	66	37	83.09	0	0
2	1	1	2	57.9	293.3111	149.63988	2216.09805	38.25707	23.2776	1	3.16954	-3.23874	38	17	203.89	19.04	0
2	1	1	3	50.3	265.52802	138.0079	1921.0601	38.22168	22.13627	1	3.43648	-4.47227	44	19	139.83	6.95	0
2	1	1	4	52.4	294.88903	147.21861	2183.64431	41.6387	19.51765	0	3.12453	-2.75484	32	12	69.23	0	0
2	1	1	5	64	321.02277	187.08545	2434.10965	38.05159	20.28051	0	3.11384	-3.12209	49	15	56.6	0	0
2	1	1	1	70	376.03977	196.43629	3656.44601	52.24278	24.324	7	4.16236	-4.34918	92	50	357.57	55.01	0
2	1	1	2	60	337.12477	162.4509	3222.09399	53.735	22.44617	3	3.33017	-3.883	71	31	331.65999	33.57	0
2	1	1	3	51	210.65487	120.81193	2186.1395	42.83468	21.70052	1	3.7368	-4.71641	56	33	243.7	5.94	0
2	1	1	4	62	391.6818	196.16348	3565.36302	57.51359	23.92475	4	3.24031	-3.25403	85	43	298.03	20.55	0
2	1	1	5	59.7	324.45781	193.87719	2767.4959	46.35749	21.758	1	3.40773	-4.49086	65	27	134.54	6.34	0
2	1	1	1	71.5	359.84313	202.3844	3602.556	50.37777	24.8978	1	4.01532	-4.08288	76	34	168.25	12.28	1.31
2	1	1	2	58.5	315.65171	148.56004	2865.72174	48.98237	24.51811	3	3.2153	-3.46154	69	28	239.77	17.26	0
2	1	1	3	53.7	302.18669	164.76534	2808.39995	52.25206	26.77568	1	3.95531	-5.7876	50	27	213.39	14.07	7.47
2	1	1	4	59.6	366.87033	172.42206	3285.34488	55.13218	20.70992	4	3.47926	-3.77506	76	29	217.84	0	0
2	1	1	5	52.8	318.28362	151.82368	2596.50589	49.48302	20.5936	2	3.40965	-3.76761	64	27	171.12	0	0
2	1	1	1	69.3	385.09607	193.96064	3393.4223	48.96101	23.57371	12	4.21983	-4.82285	103	70	492.61001	69.05	0
2	1	1	2	71.5	341.58109	191.29381	3589.33835	50.21856	23.20898	6	4.36274	-3.95159	71	42	217.01	28.68	0
2	1	1	3	54.5	260.17803	122.62977	2620.34491	48.08855	25.01752	2	4.21377	-3.70843	74	40	323.46	54.6	4.77
2	1	1	4	62.1	375.31513	174.92219	3393.42236	54.62293	20.48344	5	3.91	-4.09288	93	50	251.83	0	0
2	1	1	5	69.1	432.04303	239.77458	3418.6394	49.5009	22.7808	9	4.16809	-4.66729	101	49	210.55999	15.81	0
2	1	1	1	71.2	450.84869	234.78804	4460.34979	62.60345	26.97183	10	4.40132	-4.7817	90	48	708.72001	108.53	26.38
2	1	1	2	59.5	438.38306	178.91839	4239.35489	71.28141	25.86189	15	3.71125	-4.09264	124	63	733.15999	204.44	19.48
2	1	1	3	49.3	292.446	134.1693	3341.42546	67.7554	23.77545	4	4.29392	-4.25988	85	52	410.1	54.22	0
2	1	1	4	52.2	376.41619	154.39921	3781.76263	72.49455	25.63105	13	4.04344	-4.80127	134	70	753.33	198.74	15.42
2	1	1	5	55.8	407.22267	185.57903	3909.5697	70.01587	25.21142	7	4.23269	-3.84365	102	56	507.74999	77.38	3.72
2	1	2	1	53.2	406.54039	154.92948	3428.59073	64.4143	21.84135	5	3.40078	-3.65763	89	45	377.02	16.53	0
2	1	2	2	48.9	396.63025	140.13101	3494.11816	71.40933	24.75347	9	3.25269	-4.38382	100	50	542.13	43.58	0
2	1	2	3	39.3	405.90534	131.1857	3278.92824	83.41242	21.87633	6	3.17117	-3.6149	86	41	475.21	17.7	0
2	1	2	4	48	433.3964	167.39549	3423.61591	71.3868	22.79893	3	3.2574	-4.25963	85	39	427.97	27.65	0
2	1	2	5	56.1	492.65868	185.30991	3730.54715	66.53216	23.1682	11	3.48423	-4.47581	131	61	501.14	64.25	0
2	1	2	1	53.8	413.01933	156.03043	3724.95624	69.23968	24.16609	6	3.56493	-5.15394	92	51	491.68999	58.56	0
2	1	2	2	50	471.07695	142.43058	3888.35046	77.72737	21.63481	6	3.64667	-3.98446	108	47	561.16	12.32	0
2	1	2	3	46.1	437.72844	138.6224	3641.72598	79.00251	21.38632	7	3.11266	-4.55538	102	45	619.76999	25.28	0
2	1	2	4	46	258.78414	120.05602	2360.6394	51.33276	21.79099	8	4.30147	-3.71385	77	44	369.92	11.53	0
2	1	2	5	56.3	593.83988	238.20023	4479.23608	79.55331	24.37191	14	3.73118	-4.59837	110	39	559.46	48.37	0
2	1	2	1	52.2	328.51657	181.83739	3070.59149	58.8625	21.34814	6	3.86631	-4.32105	84	45	247.01	10	0
2	1	2	2	50	429.07845	199.50833	3852.66771	77.01279	27.65384	4	3.38688	-4.60806	89	50	555.27001	37.88	11.2
2	1	2	3	45.9	364.42488	172.58546	3473.02861	75.7245	29.11196	4	3.60514	-6.84801	73	30	452.61	73.13	19.97
2	1	2	4	48.3	390.14611	184.02011	3425.1649	70.86133	25.1324	4	3.94912	-3.47445	70	26	300.11	92.55	2.57
2	1	2	5	57.2	450.42078	224.38725	4062.23602	70.9565	23.91585	6	3.58764	-4.07203	72	35	427.27	63.54	0
2	1	2	1	57.8	435.53829	190.82392	4228.28134	73.12308	24.2061	13	4.43747	-4.02021	126	69	560.88	97.82	0
2	1	2	2	42.7	333.63719	142.2412	3210.10767	75.16291	24.86514	6	4.02187	-4.20287	92	49	562.27001	77.52	2.06
2	1	2	3	42.5	411.79461	146.47008	3709.9408	87.33245	24.57245	10	3.62342	-4.65439	98	53	551.49	37.58	0
2	1	2	4	49.4	388.54738	190.83757	3723.36424	75.44556	24.63572	3	3.12028	-4.09621	82	32	344.02	18	0
2	1	2	5	56.1	458.67777	191.60648	4283.1376	76.31426	22.13905	3	3.3513	-3.3363	91	27	460.83	26.23	0
2	1	2	1	56	382.44187	143.99352	4145.21701	74.04134	28.88038	11	4.05437	-4.66897	83	57	668.83	177.29	80.35
2	1	2	2	49.6	383.39207	177.85793	3572.10179	72.05038	27.58136	10	5.47703	-5.49966	78	49	640.56001	189.23	74.62
2	1	2	3	39.3	302.22104	145.08137	2741.25113	69.72621	27.50544	5	3.77795	-4.85678	52	30	462.91	73.13	21.33
2	1	2	4	48.4	432.48396	192.06634	4040.3929	83.46396	29.36736	10	4.04979	-4.35213	101	46	793.61001	173.53	59.57
2	1	2	5	50.8	382.99265	188.26493	3336.96725	65.63902	26.5607	14	3.52651	-5.5257	98	49	512.83	138.22	11.44
2	1	2	1	57.8	398.81146	164.99417	3856.92776	66.7379	26.09384	12	3.70099	-4.06259	126	64	631.01	159.8	28.59
2	1	2	2	48.7	350.43526	145.68719	3502.3846	71.97469	26.09931	7	3.68163	-4.21317	91	39	706.89	141.19	9.68
2	1	2	3	38	352.3033	112.68469	3237.90233	85.29475	24.63819	8	4.01625	-3.67418	90	45	620.79	92.26	0
2	1	2	4	48.4	355.15409	166.51625	3310.55672	68.3891	26.38345	6	3.35008	-4.46706	88	47	407.88	75.75	27.55
2	1	2	5	54.5	439.48863	157.31104	3877.80011	71.16535	26.0612	10	4.12088	-4.58497	116	57	698.49	181.02	29.89
2	1	2	1	57.4	369.78655	152.88602	3825.57274	66.67897	28.43843	4	3.03999	-6.29582	119	45	484.03	55.67	17.34
2	1	2	2	50.1	329.01155	143.48327	3456.10373	69.00821	27.11715	6	3.83919	-4.30434	99	44	504.54	94.07	14.39
2	1	2	3	46.6	321.15588	126.36436	3323.45686	71.31142	22.63418	5	3.33707	-4.27038	80	47	394.93	17.68	0
2	1	2	4	47.1	394.15842	134.56289	3854.224	81.86977	24.80535	8	3.35564	-4.88694	115	51	651.62999	86.35	0
2	1	2	5	52	341.34504	153.89131	3282.93988	63.07423	25.19602	8	3.56352	-4.05392	98	43	415.2	47.72	4.05
2	1	2	1	57.9	439.41408	184.42303	3820.79155	66.00583	20.1299	8	3.49429	-4.04478	99	61	401.87	0	0
2	1	2	2	49.2	408.43187	146.39935	3590.5677	72.91603	24.08059	6	3.27428	-4.32244	104	53	620.04	61.84	0
2	1	2	3	38	363.9039	127.5924	3290.09912	86.57472	23.61509	3	3.40813	-3.2473	41	25	1390.63002	440.67001	0
2	1	2	4	45	271.6954	130.06703	2478.99593	55.09635	20.19301	3	3.62277	-3.4353	52	24	255.43	0	0
2	1	2	5	54.8	389.25981	156.67166	3550.03143	64.82892	20.79396	3	3.52305	-3.43887	76	33	407.05999	0	0
2	1	2	1	50.1	274.50149	127.30367	2504.70465	50.00741	20.1727	2	3.51603	-3.42056	57	28	141.67	0	0
2	1	2	2	49.3	393.93713	127.12806	3303.50783	66.99491	21.35775	4	3.22741	-3.40705	75	31	433.71999	5.86	0
2	1	2	3	37.2	280.15433	104.95711	2554.35629	68.6778	20.79661	1	3.38245	-3.04799	49	19	225.2	0	0
2	1	2	4	49.1	310.42496	137.4512	2867.82446	58.39078	20.6942	1	2.92971	-4.41425	61	21	138.13	0	0
2	1	2	5	58.7	394.20801	162.90802	3952.53241	67.36506	26.92694	6	3.36879	-3.6345	98	43	466.93	64.94	8.36
2	1	2	1	53.1	419.08849	163.05495	3096.36717	58.35248	20.26083	2	2.86949	-3.72095	62	29	308.43	0	0
2	1	2	2	48.9	455.28969	154.33462	3156.89967	64.61333	22.90532	6	3.30435	-4.93436	93	47	531.77	29.58	0
2	1	2	3	35.8	435.71474	140.90122	2819.85794	78.77175	26.55381	6	3.20653	-3.38794	79	36	447.19999	77.81	25.87
2	1	2	4	50.1	487.15227	177.88475	3471.09068	69.32707	21.43619	7	3.48197	-4.31826	103	50	386.92	22.26	0
2	1	2	5	55.6	432.51144	174.12689	3272.00439	58.89154	21.81708	3	3.40193	-4.14018	84	34	245.33	11.09	0
2	1	2	1	55.3	346.40132	146.39527	2608.27054	47.13444	21.54045	3	2.98298	-3.245	70	25	221.73	7.5	0
2	1	2	2	41.8	289.28058	132.69825	2311.16594	55.31289	19.54112	2	2.8635	-3.28945	37	18	163.36	0	0
2	1	2	3	38.1	326.04164	118.40562	2258.80699	59.22539	20.80075	2	3.40288	-3.85835	61	20	236.49	0	0
2	1	2	4	39.7	202.23658	108.60141	1626.31871	40.93737	17.7221	0	3.1993	-2.95408	25	14	85.2	0	0
2	1	2	5	49.4	347.00276	141.57789	2480.8461	50.24397	21.14119	0	3.23849	-3.71854	39	10	146.53	7.49	0
2	1	2	1	57.8	367.72481	155.06542	3820.36885	66.10531	26.55639	6	3.4403	-5.35302	92	45	445.24	69.67	13.44
2	1	2	2	47.1	373.27201	144.82064	3695.79465	78.51727	24.54936	6	3.46758	-4.97251	87	42	582.90999	36.21	0
2	1	2	3	35	293.55908	106.79134	3033.09215	86.61111	25.42258	5	3.33819	-3.64169	55	30	473.41	70.13	8.22
2	1	2	4	40.6	270.3725	129.21018	2564.94514	63.14955	24.89349	4	3.46876	-3.82906	55	21	256.99	36.39	1.36
2	1	2	5	56.4	435.94586	193.09251	4049.77905	71.7412	25.7173	2	3.16605	-3.90301	96	41	375.13	49.84	8.96
2	1	2	1	57.6	410.70915	184.44643	3776.81136	65.55124	23.91061	6	3.90119	-3.69722	85	41	284.44	19.82	0
2	1	2	2	48.8	422.08034	161.36475	3530.42839	72.32138	24.62947	8	4.54754	-5.55553	106	62	440.48	45.54	0
2	1	2	3	39.1	379.49699	151.40067	2984.65128	76.38654	23.93342	5	3.97097	-4.35218	63	30	308.13	26.95	0
2	1	2	4	47.9	395.17709	161.85499	3217.8987	67.1919	22.8702	1	3.32191	-3.67196	79	30	323.74	11.51	0
2	1	2	5	48.7	372.50045	159.98973	3246.84433	66.645	22.07532	5	3.15116	-4.25765	80	30	334.90999	19.41	0
2	1	2	1	51.6	371.15058	125.77873	3732.12932	72.32599	23.98456	3	3.55109	-4.54231	67	30	592.71	50.79	0
2	1	2	2	57.1	378.14446	191.34873	4009.14523	70.22705	23.32152	6	3.96328	-4.53411	91	38	425.89999	35.76	0
2	1	2	3	33.6	209.69471	71.45599	2256.53705	67.23722	28.82845	3	3.5724	-4.07187	38	18	439.17	182.77	72.65
2	1	2	4	49.2	383.27687	157.01448	3394.36569	69.04684	27.52949	6	3.73223	-4.54059	92	46	506.29	106.62	17.07
2	1	2	5	52.4	430.67588	146.00257	3845.3273	73.35424	26.76753	14	3.66489	-4.76422	126	67	691.53	137.12	27.23
2	1	2	1	57.8	406.67247	174.28338	4163.37715	71.98487	28.04036	11	3.88002	-3.96154	104	56	674.81999	201.06	55.08
2	1	2	2	49.6	425.90631	154.42904	4279.4994	86.31881	26.72059	18	4.0678	-4.38186	116	62	1039.42001	274.39	41.27
2	1	2	3	45.7	382.32189	144.22481	3791.61954	82.98092	27.09096	11	3.86165	-4.26594	97	56	700.56	151.56	23.04
2	1	2	4	48.4	413.27275	153.75816	4231.04312	87.45288	28.66097	13	4.10452	-4.83345	123	66	907.44001	205.1	57.41
2	1	2	5	57.2	484.40971	184.94707	4887.06873	85.38254	28.93174	12	4.30795	-4.99292	139	70	924.39001	252.75001	85.18
2	1	3	1	34.3	278.81025	105.12231	2272.99585	66.32224	24.3044	5	4.54033	-3.90036	79	44	396.66	48.28	0
2	1	3	2	36.2	250.74976	94.82647	2246.49854	62.09285	24.72041	5	4.38222	-4.28328	79	46	346.67999	53.21	0
2	1	3	3	30.9	236.57727	86.29569	2111.34106	68.34736	22.18088	3	3.43813	-3.67539	55	30	242.01	18.21	0
2	1	3	4	36.4	274.06942	128.19249	2269.73309	62.28857	24.63334	6	3.79156	-3.59741	79	47	237.59	24.04	0
2	1	3	5	34	226.64627	104.91891	2095.77841	61.56238	23.93285	3	3.8205	-2.86344	59	30	298.60001	45.36	0
2	1	3	1	34.3	271.99831	98.2691	2227.44463	64.99313	22.74267	8	4.08554	-3.60297	56	33	413.84999	36.52	0
2	1	3	2	36.3	287.63598	106.79885	2387.07465	65.7195	21.93824	2	4.60679	-3.42314	57	31	294.54	5.58	0
2	1	3	3	30.9	239.31592	88.41144	2108.14111	68.22132	20.13438	0	3.10441	-3.7397	48	20	212.56	0	0
2	1	3	4	26.8	190.7429	94.50183	1660.64349	62.03993	21.49199	5	3.79446	-4.04266	59	41	173.25	1.98	0
2	1	3	5	33.9	346.78967	151.57862	2600.51355	76.68115	24.74627	7	3.89946	-3.71733	58	28	398.13	35.12	0
2	1	3	1	34.3	177.60569	75.78628	1959.09592	57.17401	21.94513	6	4.70304	-3.98655	60	36	252.94	29.99	0
2	1	3	2	36.2	219.05095	86.68853	1893.37851	52.35317	27.16621	5	4.37333	-4.30768	45	26	252.61	70.35	21.71
2	1	3	3	31	224.45744	89.54584	2293.82019	74.0906	22.20145	8	3.44788	-3.09343	53	28	388.55	29.38	0
2	1	3	4	44.3	302.35651	166.74828	2469.56395	55.79422	23.01611	5	3.49497	-4.60776	83	43	216.96	5.99	0
2	1	3	5	34	248.26819	126.37146	2249.383	66.10583	23.69394	2	3.23081	-3.61244	36	16	278.78	44.6	0
2	1	3	1	34.3	233.47113	99.51574	2264.19641	66.04461	25.89303	11	5.3278	-5.55709	65	40	486.33	158.14	10.56
2	1	3	2	36.3	229.4424	95.06929	2132.29282	58.67781	24.92433	4	4.25112	-4.38295	62	39	253.99	26.04	1.23
2	1	3	3	30.9	251.38493	107.95867	2395.99664	77.49311	21.76818	4	4.46478	-3.89288	79	37	309.27	14.24	0
2	1	3	4	26.8	198.89069	98.55009	1881.49965	70.33468	23.04505	3	3.5815	-3.66968	45	27	217.05999	19.32	0
2	1	3	5	31.5	185.61303	94.46997	2006.10687	63.77637	21.29043	4	4.16838	-4.18777	54	29	276.77	1.12	0
2	1	3	1	36.2	223.61811	95.2995	2254.35988	62.29406	22.41096	6	4.89309	-4.30869	78	43	276.77	11.93	0
2	1	3	2	36.2	239.89407	104.2673	2100.3877	58.07711	28.37347	6	4.25886	-4.51439	53	28	433.72	126.87	37.01
2	1	3	3	31	218.58161	86.79266	2279.4328	73.57756	24.61539	6	3.84381	-3.61948	66	32	328.18	57.5	0
2	1	3	4	26.7	237.6997	113.2659	2106.64485	78.86954	25.56512	6	4.22196	-4.01834	59	35	436.45	85.06	16.32
2	1	3	5	31.4	182.93975	83.00816	1886.98138	60.05096	26.04496	3	4.24853	-5.21809	50	24	238.95	35.52	8.19
2	1	3	1	34.3	257.55195	94.7215	2313.41318	67.48252	25.59218	12	4.90466	-4.30103	79	42	474.3	111.71	9.62
2	1	3	2	36.2	247.16211	96.29966	2129.52542	58.90233	27.04742	8	4.83201	-3.50009	81	45	383.70001	104.09	20.8
2	1	3	3	31	206.4093	72.41585	2270.04857	73.3058	22.31808	7	3.89758	-4.90959	48	33	374.66	21.48	0
2	1	3	4	50.7	273.93973	157.33434	2563.99271	50.60745	23.63371	4	3.41163	-3.85519	63	35	146.66	9.57	0
2	1	3	5	34.4	208.65152	96.22255	2131.41661	61.96309	24.75231	5	4.01081	-3.88341	46	28	387.15999	105.87	0
2	1	3	1	34.3	226.63588	88.15619	2096.16916	61.14549	25.69635	5	4.41711	-3.69206	62	35	427.16	45.87	6.79
2	1	3	2	36.2	252.66363	90.27588	2262.25015	62.55271	24.70716	7	4.67968	-3.61778	63	39	442.03001	87.99	0
2	1	3	3	31	242.1046	88.16748	2352.46909	75.93509	24.52025	7	3.31517	-3.27218	63	35	409.23	32.12	0
2	1	3	4	25.9	214.13505	89.91127	1951.78931	75.39214	24.04701	5	4.34309	-3.95932	63	36	431.62	86.81	0
2	1	3	5	34.1	237.10605	99.57513	2249.36551	66.02705	25.07166	2	3.68675	-3.79036	47	22	422.68	66.45	4.08
2	1	3	1	34.2	295.14893	108.06686	2396.12158	69.98087	23.8499	8	3.91373	-4.65814	68	39	484.49999	50.67	0
2	1	3	2	36.3	275.80492	95.04768	2380.24539	65.50984	25.88891	7	4.94921	-4.88029	75	39	444.17001	41.73	9.9
2	1	3	3	30.9	198.57067	86.3259	1972.32509	63.72789	24.20875	5	4.02848	-4.19819	53	32	205.92	24.7	0
2	1	3	4	41.9	265.7097	131.04071	2549.67812	60.88517	23.76004	4	4.15875	-4.10782	67	39	275.21	39.57	0
2	1	3	5	34	239.23604	109.06435	2195.02144	64.50854	27.58238	4	3.91305	-4.27155	56	36	300.22	23.51	12.61
2	1	3	1	34.3	218.41252	79.83858	1953.38438	57.03229	22.85216	2	4.39577	-3.7086	47	25	272.82	12.08	0
2	1	3	2	36	233.30897	85.13114	2076.09918	57.62833	22.5483	1	4.29897	-3.59776	68	27	240.04	16.76	0
2	1	3	3	30.9	242.48091	95.08204	2051.22614	66.34229	18.01217	1	3.21229	-3.5114	50	21	141.9	0	0
2	1	3	4	44.4	250.08935	150.19293	2307.16132	51.96251	19.65211	1	3.69253	-2.99016	59	23	123.4	0	0
2	1	3	5	34.1	188.14108	99.99782	2195.04662	64.44773	21.12514	1	3.80938	-3.88454	52	26	262.81	2.82	0
2	1	3	1	34.3	318.50793	127.74274	2203.41248	64.29191	23.6219	4	4.71853	-4.6603	58	26	378.93001	46.22	0
2	1	3	2	36.3	294.16325	113.90031	2054.5831	56.56554	22.34101	5	3.95119	-4.16836	59	28	315.88	14.59	0
2	1	3	3	30.9	324.66989	110.43536	2255.02005	72.97445	21.62015	2	3.49177	-2.85739	59	20	326.74	17.3	0
2	1	3	4	41.8	304.15618	142.85455	2263.15956	54.10762	21.44194	4	3.88854	-3.6798	76	51	300.1	11.78	0
2	1	3	5	34.5	173.36437	93.90892	1822.5973	52.88563	24.68108	3	3.90689	-3.46478	40	23	252.06	39.85	0
2	1	3	1	34.3	260.60224	103.96908	1905.90607	55.61117	21.97361	4	4.4829	-4.25543	47	23	203.4	11.56	0
2	1	3	2	36	234.98604	96.78471	1866.94482	51.85694	22.29216	1	4.28889	-3.79971	32	20	115.2	11.28	0
2	1	3	3	30.9	189.71098	80.13466	1650.51813	53.38229	19.398	1	3.44455	-3.34164	34	16	180.17	0	0
2	1	3	4	26.9	187.33339	79.69591	1886.75352	70.15518	23.91553	8	4.78582	-3.90049	74	41	341.86	60.38	0
2	1	3	5	34	244.24875	115.9443	1813.39127	53.26741	17.92883	0	3.47288	-3.08364	35	17	93.05	0	0
2	1	3	1	34.3	247.28637	108.12999	2368.33731	69.06351	25.42272	8	5.26991	-4.35196	56	38	427.73999	35.27	4.61
2	1	3	2	36.2	249.72886	103.80477	2461.48769	68.08435	21.36924	1	4.23495	-3.9528	60	23	310.18	7.48	0
2	1	3	3	30.9	196.43939	76.50574	2079.2802	67.21123	20.67219	2	3.71191	-3.34322	60	24	250.34001	0	0
2	1	3	4	26.8	196.46104	92.06947	1823.44469	68.12202	24.35908	3	3.67807	-3.28972	43	23	198.52	19.37	0
2	1	3	5	34.1	203.67004	101.81245	2202.72504	64.67317	21.14023	0	3.64795	-3.282	51	23	218.32	4.53	0
2	1	3	1	34.3	262.18919	106.24335	2188.02744	63.85294	22.52599	5	4.26497	-4.45998	67	39	424.39001	32.73	0
2	1	3	2	36.1	263.18245	100.54416	2303.88313	63.8021	22.57631	2	4.45542	-3.93626	58	34	355.7	15.2	0
2	1	3	3	30.9	258.38348	179.83195	1969.13959	63.70215	20.35095	3	4.06509	-4.2818	52	32	50.61	0	0
2	1	3	4	34	265.55553	137.00705	2205.02444	64.8508	20.91692	1	4.29874	-3.7057	63	35	190.79	0.51	0
2	1	3	5	34	251.7567	125.65498	2278.40538	66.99091	22.9429	2	3.75232	-3.00311	52	22	214.82	23.96	0
2	1	3	1	34.3	278.69654	108.95731	2411.61548	70.33683	23.60403	6	4.03056	-3.81006	66	40	485.20999	55.57	0
2	1	3	2	34.3	234.33136	92.0782	2387.94293	69.61053	25.09258	6	5.26033	-4.11741	58	28	395.53	37.28	2.66
2	1	3	3	30.9	213.42479	86.15243	2266.01703	73.27421	21.83226	3	3.18842	-3.52799	62	27	303.48	19.05	0
2	1	3	4	31.8	227.17553	105.69203	2003.72231	63.05243	23.7049	4	4.34367	-3.89084	57	33	246.97	41.91	0
2	1	3	5	34	266.54423	119.16421	2301.29683	67.66397	22.78461	5	4.29854	-4.80744	57	40	411.52	32.19	0
2	1	3	1	34.3	197.94616	81.46707	2090.8736	60.99101	25.04751	6	4.69546	-4.38407	44	24	384.08	101.44	7.48
2	1	3	2	36.2	238.98679	91.75446	2446.11703	67.63675	27.12865	8	4.78461	-4.59315	74	30	553.92998	196.68999	52.33
2	1	3	3	31	227.2805	81.97662	2441.5201	78.84307	24.48226	12	3.65142	-5.05777	68	47	529.76	140.89	0
2	1	3	4	25.7	214.23209	84.80418	2120.9894	82.43682	26.41329	7	4.00621	-3.92554	60	34	429.65	101.73	14.29
2	1	3	5	34.3	234.07809	112.75044	2446.59625	71.41192	25.68569	5	4.02083	-3.88809	59	31	433.45	76.37	14.39
2	2	1	1	69.7	625.51628	236.98383	5655.19598	81.17526	27.25721	22	4.86808	-4.54217	181	113	969.09	229.7	21.69
2	2	1	2	53.4	558.07404	180.49226	4527.03766	84.70513	26.98623	22	4.49054	-4.74107	177	105	920.79	244.75	32.19
2	2	1	3	52.2	435.42187	175.53706	4041.5098	77.39218	24.80782	14	4.28079	-5.60668	139	79	614.25	135.9	0
2	2	1	4	56.5	566.02594	193.09558	4838.76672	85.68739	27.41728	27	4.31518	-5.2612	206	147	1276.71999	378.98	88.12
2	2	1	5	55.4	474.32235	191.38155	4185.84171	75.51718	27.34632	19	4.17423	-5.42778	165	109	777.36002	203.51001	15.93
2	2	1	1	67.9	501.17147	211.37812	5155.57584	75.95692	27.61635	17	4.59169	-4.54372	176	104	608.37999	150.3	30.68
2	2	1	2	54.1	459.63115	160.76371	4682.61298	86.58091	27.63413	16	4.1933	-4.82166	160	95	870.76998	234.28	40.62
2	2	1	3	40.7	376.94762	194.8521	3202.33939	78.63808	26.29252	6	4.16481	-4.12751	65	39	482.03001	170.99	29.86
2	2	1	4	54.6	477.46115	168.91774	4789.48315	87.73018	27.87455	21	4.78665	-5.16328	198	127	1016.3	235.66	46.87
2	2	1	5	55.2	426.47602	188.83551	4167.34302	75.47005	28.79681	13	4.45296	-4.44399	144	98	485.43	106.58	11.52
2	2	1	1	68.8	478.34377	225.91426	4536.28787	65.89658	21.95692	8	4.20844	-3.45603	152	75	343.90001	30.84	0
2	2	1	2	54.2	492.43826	162.44927	4322.10376	79.71763	27.66344	13	4.25125	-5.53976	172	101	750.65999	185.85	22.43
2	2	1	3	53.2	336.16107	150.81124	3398.74667	63.83482	23.93969	7	4.34509	-4.7205	133	75	335.59	52.17	0
2	2	1	4	53.4	382.48239	142.26337	3980.88968	74.55501	26.15393	16	3.95025	-4.8138	163	95	678.58999	126.14	8.2
2	2	1	5	59.7	457.2128	200.68669	3983.88879	66.73181	25.93646	11	3.87601	-6.38125	137	77	490.04	129.77	23.15
2	2	1	1	65.5	423.25801	198.83339	4151.0741	63.34375	24.59032	4	4.19624	-3.59546	69	32	447.69	67.62	0
2	2	1	2	56.7	512.51529	157.73417	4872.83313	85.96867	24.86392	14	3.73346	-4.85306	144	68	911.66	108.67	1.42
2	2	1	3	57.4	397.00449	169.30732	4085.63582	71.15064	23.64304	5	4.16711	-4.34215	124	61	470.2	55.82	0
2	2	1	4	55.8	489.3405	148.95554	4500.93098	80.60286	24.91748	11	3.87683	-4.33253	146	74	957.08001	100.62	4.1
2	2	1	5	54.3	510.29268	162.76155	4572.96234	84.22773	25.85389	10	4.37075	-4.37407	125	60	745.23999	129.18	16.37
2	2	1	1	24.6	152.98084	84.96063	1817.94061	73.95213	21.78118	2	4.33361	-3.53848	25	18	167.54	18.89	0
2	2	1	2	54.1	467.4945	157.80399	4763.07028	88.07154	25.30042	16	3.95814	-4.86425	150	85	1030.77999	340.03999	13.21
2	2	1	3	54.3	375.62573	149.94041	4129.25137	75.98311	26.19772	20	4.52832	-5.51395	156	103	755.48	195.56	14.57
2	2	1	4	55.9	426.0342	151.42411	4778.90366	85.42935	27.4561	28	4.24559	-5.85388	167	110	1117.06	321.43	64.56
2	2	1	5	65	547.39376	215.6154	5691.09357	87.54182	28.39413	23	4.25771	-4.9668	200	122	1228.76999	401.09	56.23
2	2	1	1	67.9	466.81933	209.35859	4549.82236	66.97629	23.95696	8	3.969	-4.54626	108	56	693.5	98.44	0
2	2	1	2	53.6	426.48152	152.64449	4087.4353	76.25219	26.00334	11	4.1067	-4.80239	141	78	705.32	89.79	10.41
2	2	1	3	53.7	382.05224	169.12505	3775.91011	70.29199	23.51	7	3.977	-3.68975	114	61	516.68	42.11	0
2	2	1	4	56.3	499.67679	165.56211	4895.2435	86.89858	32.86608	18	4.32908	-5.4382	164	111	1038.2	256.8	75.11
2	2	1	5	50.1	363.79763	157.05044	3317.21416	66.17378	22.59697	4	3.5531	-3.68881	88	44	373.2	7.3	0
2	2	1	1	65.7	452.1016	219.05742	4316.97592	65.66342	24.27633	9	3.7402	-3.76691	95	42	433.99	61.09	0
2	2	1	2	54.9	439.31055	139.74714	4429.93762	80.75698	27.78519	7	3.85427	-3.32047	94	39	815.96999	103.34	43.83
2	2	1	3	54.3	330.70788	166.79971	3159.36591	58.15301	26.84666	7	4.99384	-4.52556	96	71	456.7	61.26	14.9
2	2	1	4	56.9	491.41513	159.83209	4557.11407	80.15209	27.10525	15	4.46846	-5.65262	150	92	1028.72001	150.08	15.79
2	2	1	5	67.2	571.24282	214.58956	5514.29559	82.10868	26.95854	17	4.31717	-5.374	169	94	1003.29002	142.92	24.52
2	2	1	1	66.8	441.51168	185.73979	5114.88446	76.59096	25.778	12	4.68876	-4.01479	117	63	736.75	158.69	5.32
2	2	1	2	53.7	496.29092	158.43316	4993.44901	92.91002	26.16418	21	4.06558	-4.80823	151	78	1030.7	307.91	50.58
2	2	1	3	56.7	406.16587	167.14225	4317.33566	76.20957	28.7826	14	4.67813	-4.98518	151	96	733.26	173.47	47.33
2	2	1	4	56	482.79589	168.03481	4862.24686	86.8292	25.96836	27	4.14494	-4.81608	204	129	1038.74001	272.01	13.94
2	2	1	5	58.5	375.3365	174.47684	3960.54942	67.67953	27.20584	16	4.14554	-4.39216	139	89	655.68999	214.65999	35.99
2	2	1	1	69.7	589.2248	239.18516	5244.96213	75.28672	24.90395	19	3.96453	-4.40245	148	88	865.75997	161.48	0.59
2	2	1	2	52.8	505.7124	151.03568	4639.88806	87.80073	28.01931	16	4.3596	-5.24928	153	81	1030.94	187.39	17.64
2	2	1	3	54.4	457.02186	184.19797	4109.07288	75.48355	27.18397	15	4.2161	-4.57229	121	81	729.32999	156.48	19.32
2	2	1	4	55.5	540.30382	187.59256	4702.54578	84.68122	29.2996	24	4.40744	-4.68999	190	114	1092.97	342.19	83.01
2	2	1	5	64.7	603.2242	237.90504	5119.86029	79.14087	27.35727	15	4.4002	-5.53024	202	117	806.19001	216.38001	32.86
2	2	1	1	69.7	583.52967	224.4015	5670.98257	81.40186	27.08981	19	4.56351	-4.79048	166	105	1017.00999	237.76	32.01
2	2	1	2	54.1	611.65902	190.35405	5000.76306	92.46688	30.08759	25	4.41615	-5.62448	190	110	1189.56	315.96	42.74
2	2	1	3	54.9	418.52951	170.92367	4100.39908	74.72707	24.62898	13	4.22503	-4.8686	151	105	626.27	88.5	0
2	2	1	4	40.6	405.31612	146.47465	3337.9921	82.24931	27.24635	15	4.04984	-5.35313	144	89	615.86001	104.64	25.23
2	2	1	5	62.3	446.32411	212.95432	4014.37988	64.45214	28.00759	18	4.00771	-4.24372	156	95	553.31	174.6	38.32
2	2	1	1	68.7	465.51088	219.09079	4325.914	62.92696	21.98886	9	5.29191	-6.10756	143	80	330.62	13.01	0
2	2	1	2	53.7	475.60357	160.83519	4299.13031	80.09583	25.34539	8	3.92533	-5.36277	142	73	698.97	67.1	3.95
2	2	1	3	54.3	343.09035	162.94077	3506.67424	64.62308	27.15324	7	3.61105	-5.08157	123	79	384.34	36.32	16.54
2	2	1	4	57.5	510.46642	176.06074	4482.23318	77.91123	33.07982	19	4.04401	-5.01633	161	100	862.56999	160.23	60.64
2	2	1	5	61.4	502.08944	210.42353	4462.31122	72.71022	26.57892	14	4.21084	-4.85446	168	95	595.46	60.79	10.6
2	2	2	1	55.9	486.59929	181.49924	4611.23515	82.43721	27.17305	21	4.18032	-5.18949	149	95	896.39999	332.78999	96.93
2	2	2	2	46.9	510.59929	168.07859	4406.74702	93.98855	24.87519	27	4.31205	-5.45555	176	108	1022.43001	160.00001	1.33
2	2	2	3	31.6	393.8757	110.80731	3392.33273	107.25839	26.92846	11	3.64956	-4.32104	145	82	784.58999	123.67	12.75
2	2	2	4	46.1	427.62444	174.57712	3554.27396	77.09922	29.5913	17	4.49641	-6.13968	167	110	618.16	121.04	18.09
2	2	2	5	49.8	529.49132	169.80845	4719.66522	94.74925	28.3521	16	3.92167	-6.03236	123	64	1128.76	360	74.65
2	2	2	1	56.1	398.01074	165.58978	4317.09064	76.92903	27.80503	11	4.38088	-4.71143	114	71	751.3	277.21	43.88
2	2	2	2	46.9	423.33131	132.66154	4402.87523	93.9574	29.21227	20	4.47944	-5.43591	152	110	935.00001	235.31	58.83
2	2	2	3	28	267.59574	64.66028	3117.39435	111.48482	29.33907	16	3.45518	-3.96432	78	40	943.34999	409.78	151.59
2	2	2	4	46.5	404.36208	151.29813	4037.64432	86.7614	29.54699	17	4.44436	-4.44508	140	93	807.1	199.51	49.74
2	2	2	5	49.8	465.63175	165.05132	4638.59891	93.14861	30.97606	27	4.40419	-5.07002	162	109	988.1	383.1	135.82
2	2	2	1	55.7	349.25645	133.94599	3792.19325	68.10488	27.9637	8	4.42401	-4.362	122	70	547.13	148.55	20.77
2	2	2	2	46.4	415.94373	123.41769	3973.28217	85.68525	28.99847	12	3.91712	-5.88307	141	79	606.80001	67.91	23.76
2	2	2	3	31	352.61949	89.18025	3126.71019	100.77222	24.93776	6	3.62748	-4.67513	121	67	571.99	91.23	1.3
2	2	2	4	46.7	340.16513	134.67274	3458.91766	74.06253	26.26316	13	4.42273	-5.37177	139	94	627.76	134.92	15.67
2	2	2	5	46.7	422.06607	146.94746	3767.24207	80.74219	27.49667	7	3.60488	-4.99609	157	84	570.68999	105.42	12.79
2	2	2	1	57.8	369.53937	145.99277	3953.6441	68.36253	24.28111	7	3.70353	-5.33173	105	48	515.41999	65.03	0
2	2	2	2	51.7	365.08253	133.07642	3824.6524	73.99736	28.18905	5	3.57508	-3.96822	84	32	495.68999	34.16	15.99
2	2	2	3	28.1	175.92249	71.21149	1902.62445	67.82451	23.63489	0	3.45449	-2.58175	33	5	162.33	15.22	0
2	2	2	4	44.8	312.05254	138.31705	3160.02914	70.58021	22.26637	3	4.2297	-3.94122	77	24	234.7	23.06	0
2	2	2	5	49.5	531.44199	143.485	4892.17365	98.91939	27.18898	7	3.97326	-4.66493	151	53	856.32	193.23	25.93
2	2	2	1	54.1	350.92982	122.87371	4406.86952	81.49601	27.60316	14	4.27618	-4.6988	127	73	1005.38999	360.86999	60.45
2	2	2	2	46.3	403.17624	116.10966	4613.98169	99.70069	30.41853	23	4.19044	-4.68078	139	91	1260.74999	390.63	85.7
2	2	2	3	31.7	285.22948	74.46059	3296.70679	104.0162	26.35624	8	3.57373	-4.99313	82	41	837.36	252.71	25.83
2	2	2	4	46.4	374.49466	130.31307	4106.05371	88.54947	27.48806	17	3.53496	-6.47918	116	64	1040.53999	368.09	75.82
2	2	2	5	49.6	425.25213	148.58243	4544.50531	91.60555	28.37622	16	4.17687	-6.55173	136	75	1017.93001	285.39	35.46
2	2	2	1	55.9	432.2188	159.11872	4448.0509	79.57442	26.38407	18	4.16364	-4.25109	148	91	815.33	153.11	17.47
2	2	2	2	46.3	400.99898	126.48814	4097.53793	88.45262	28.38382	13	3.87971	-3.67906	127	71	911.8	138.24	31.82
2	2	2	3	31.2	366.96368	84.76758	3464.96304	111.0482	26.65108	14	3.80853	-4.007	130	62	918.71001	197.45	26.98
2	2	2	4	46.4	413.98677	156.50575	4092.69925	88.19174	27.70873	18	4.19057	-6.55497	118	66	841.52	371.43	90.4
2	2	2	5	48.6	470.77494	178.21654	3928.19525	80.82817	23.72235	7	3.54059	-6.36253	100	47	428.04	30.39	0
2	2	2	1	55.8	397.90513	135.8336	4120.43822	73.89948	29.08522	18	3.90666	-6.30033	123	82	953.96	214.04	35.27
2	2	2	2	46.4	511.2954	139.40831	4636.86145	99.86671	27.8072	19	3.71207	-5.41082	147	75	1208.40003	240.54	33.48
2	2	2	3	32.3	415.05893	95.96428	3770.40536	116.70853	28.08085	15	4.23198	-4.5938	138	84	1165.94999	238.13	45.45
2	2	2	4	44.9	475.60471	145.84536	4306.47858	95.82836	28.24973	18	4.07169	-5.87081	158	84	1141.53999	229.14	27.46
2	2	2	5	57.1	526.05094	176.93057	5110.54883	89.47588	28.48413	14	4.01608	-5.39087	145	79	1033.11999	190.79	51.46
2	2	2	1	53.1	413.35146	134.77434	4768.63049	89.81064	26.84961	13	3.61992	-4.24882	114	56	877.87999	207.03	46.85
2	2	2	2	43.5	437.392	125.57706	4641.35677	106.64678	29.32547	18	3.65998	-5.77948	150	71	1032.18	361.62	97.51
2	2	2	3	25.1	267.18518	63.85364	2547.45361	101.63052	27.24572	6	3.36684	-3.80842	35	23	870.57001	83.23	27.36
2	2	2	4	44.6	414.98679	135.75563	4225.14313	94.72672	28.83628	23	4.36514	-7.57744	155	108	1070.48001	370.99	132.84
2	2	2	5	46.8	439.91794	128.2396	4539.52454	97.07756	29.11094	18	4.10219	-4.8399	150	81	1154.43	364.6	90.28
2	2	2	1	55.9	469.37379	171.02838	4340.16997	77.67572	28.35048	10	4.66064	-5.63742	106	59	799.7	213.69	45.89
2	2	2	2	46.3	464.04775	130.25992	4563.40039	98.59528	29.77499	23	4.18851	-5.54758	160	98	1115.71002	336.94001	114.39001
2	2	2	3	32	383.66146	103.83422	3336.0549	104.20233	27.63475	11	4.01806	-4.33725	103	54	737.22	203.96	20.67
2	2	2	4	46.4	401.28128	173.67465	3466.62991	74.65688	26.65266	10	3.72309	-5.23867	118	70	666.01	191.82	38.06
2	2	2	5	52.1	506.81694	165.22969	4341.73199	83.33645	26.63414	16	4.15567	-5.80816	143	90	943.97001	317.35	59.14
2	2	2	1	55.9	523.94871	157.59029	5269.93146	94.27764	24.2531	17	3.74256	-4.91813	154	81	1056.85999	245.1	0
2	2	2	2	43.5	555.62162	136.78099	4964.91397	114.18802	28.65907	16	4.15501	-5.58359	163	71	1185.10999	226.75	49.24
2	2	2	3	30.5	420.25012	94.53147	3645.4043	119.58026	28.54281	22	4.17036	-5.05048	138	82	1172.74999	326.5	65.7
2	2	2	4	42.6	463.79761	129.44224	4216.10406	98.9301	28.69086	19	3.95522	-4.14982	159	83	1168.81997	340.00999	40.3
2	2	2	5	46	456.29729	163.03887	3848.62616	83.70643	27.78558	11	4.42841	-4.3251	131	58	532.72	122.52	33.46
2	2	2	1	55.7	427.82404	158.70547	4208.8716	75.50426	27.14505	16	4.30546	-5.16828	126	75	946	298.27	50.44
2	2	2	2	47	363.98998	129.89356	3770.51718	80.29638	25.84422	6	3.8009	-4.52929	119	64	598.99001	52.47	4.49
2	2	2	3	30.7	338.09321	84.00435	3167.02492	103.03792	27.53064	9	3.91209	-5.02014	119	64	785.91001	199.7	22.59
2	2	2	4	45.2	429.42806	161.84431	3743.24384	82.87808	27.97908	12	4.29661	-5.3122	152	93	641.67001	117.07	33.65
2	2	2	5	42.8	385.8527	129.4878	3401.90469	79.48623	25.74851	13	4.31708	-3.93799	134	77	596.45	150.7	30.2
2	2	3	1	34.2	294.47707	118.38082	2468.513	72.12321	27.36745	10	5.66465	-4.59807	69	44	482.63	168.95	78.62
2	2	3	2	35.2	324.52521	119.28548	2723.79768	77.46718	25.63668	11	6.03278	-4.94599	93	52	597.92001	139.33	9.29
2	2	3	3	29.1	290.43645	109.03761	2362.93631	81.23871	29.3283	9	3.96385	-4.65011	86	54	511.83	168.05	25.69
2	2	3	4	27.5	256.67896	101.04181	2391.99162	86.9183	26.98652	7	4.91182	-5.1001	84	47	415.5	80.13	8.16
2	2	3	5	31.6	270.09527	103.26869	2840.16605	89.94414	25.98459	4	4.53508	-4.93574	52	28	565.85	181.36	10.26
2	2	3	1	34.2	267.17803	98.159	2530.57968	73.91359	28.20807	12	5.54858	-5.13095	80	54	557.77	247.27	93.2
2	2	3	2	35.1	275.98107	101.55589	2822.44141	80.38167	28.9553	17	5.35266	-5.20917	102	78	626.1	225.3	77.12
2	2	3	3	29.1	186.05808	61.35307	2357.0435	80.97997	26.60892	4	3.04286	-3.76843	40	20	449.07	122.44	36.03
2	2	3	4	27.5	269.74042	106.23013	2307.84695	83.88612	27.32704	10	5.15425	-4.32978	111	64	452.95	122.5	16.43
2	2	3	5	31.6	238.34983	104.67185	2224.53485	70.44795	25.41306	6	4.00785	-4.74097	67	44	353.78	92.76	10.43
2	2	3	1	34.2	244.70604	97.86548	2324.9494	68.00915	24.68639	5	5.55261	-4.13636	72	42	348.23	25.42	0
2	2	3	2	35	313.99118	106.01083	2582.10873	73.77313	26.92935	9	5.77547	-3.97985	103	56	451.02	50.66	7.24
2	2	3	3	29	214.52495	82.13078	2028.32591	69.95594	24.35085	2	3.91987	-3.89188	62	41	251.86	21.07	0
2	2	3	4	27.3	182.7602	78.86946	1798.76239	65.8405	22.10747	4	4.17569	-4.16585	81	47	235.87	11.5	0
2	2	3	5	31.7	232.63264	111.83531	2204.45618	69.56608	23.62615	3	4.57206	-4.4067	67	46	254.92	21.25	0
2	2	3	1	34.2	315.88911	95.48756	2837.3739	82.94596	25.4359	3	5.53602	-5.58233	67	25	620.35	113.24	5.3
2	2	3	2	35.2	256.94892	100.58705	2612.50833	74.19053	22.53595	2	5.25692	-4.20203	38	17	290.54	8.92	0
2	2	3	3	29	274.75781	81.42036	2745.1544	94.66213	28.87027	12	4.10454	-4.88238	83	52	601.11	161.92	24.8
2	2	3	4	30.6	381.92471	123.04676	2925.2627	95.60203	25.43344	19	4.03469	-4.78954	168	83	1247.03002	838.46002	22.69
2	2	3	5	31.5	249.95765	98.93864	2378.58128	75.40439	25.01793	1	3.43871	-2.91212	41	11	259.26999	15.08	1.29
2	2	3	1	34.2	251.5588	98.40539	2682.30157	78.35732	27.00101	13	5.82674	-4.41908	79	51	637.85001	181.08	39.55
2	2	3	2	35	281.97617	96.15152	3124.86797	89.33725	27.6209	10	5.64213	-4.96148	84	40	843.24999	279.58	27.03
2	2	3	3	27.8	489.08857	228.67401	2626.72245	94.50795	29.92765	11	4.20424	-5.56794	77	43	413.07	171.1	75.85
2	2	3	4	27.3	181.90243	66.7364	2200.09451	80.53055	24.65418	5	3.421	-3.96633	69	38	425.15999	77.39	0
2	2	3	5	31.7	219.66315	97.6619	2407.34358	75.969	27.06819	6	4.01515	-4.30776	66	38	492.11	153.56	25.35
2	2	3	1	34.2	263.95279	90.14449	2479.22787	72.4137	25.71768	9	4.64288	-4.44842	69	46	546.09	131.87	6.98
2	2	3	2	35	264.93468	92.282	2490.60484	71.12221	26.92722	7	6.14116	-5.22195	71	46	465.01	137.42	37.96
2	2	3	3	29.1	223.31772	80.8908	2341.25427	80.55051	23.40392	7	4.19838	-4.32428	65	42	467.56	84.92	0
2	2	3	4	26.4	278.37343	94.69078	2486.49487	94.30031	27.6266	9	4.34787	-4.7868	64	38	691.20001	252.63	75.4
2	2	3	5	31.6	294.78457	104.33346	2825.24771	89.42638	26.62218	3	4.85756	-4.08365	51	24	637.36	154.52	27.51
2	2	3	1	34.2	278.26625	103.71265	2588.93579	75.71943	28.37281	9	6.19748	-5.6469	79	42	565.61999	95.96	37.66
2	2	3	2	35	309.01285	103.16143	2868.20544	81.91947	26.84626	10	5.47363	-5.40444	71	40	725.28	179.79	26.61
2	2	3	3	29	276.83588	94.84737	2640.47037	91.0685	25.1044	6	3.92389	-4.00423	89	46	369.32	37.84	4.71
2	2	3	4	48.2	356.48001	186.79081	3536.35956	73.35958	26.42842	6	4.67002	-3.86541	87	44	419.6	55.98	10.69
2	2	3	5	31.6	163.52896	66.09446	2107.69722	66.74786	26.73257	9	3.93515	-4.36764	65	39	460.01	90.92	17.19
2	2	3	1	34.2	254.20496	106.16751	2520.59924	73.6687	27.59923	14	5.78718	-5.74715	79	54	534.42	119.98	32.47
2	2	3	2	35.2	281.12103	100.3414	2952.03278	83.8606	27.98696	13	6.08146	-4.78042	72	37	628.08	151.58	35.89
2	2	3	3	29	310.63633	116.47075	2597.24292	89.5776	22.59646	4	3.50923	-4.60142	47	16	386.24999	46.66	0
2	2	3	4	26.5	242.53031	89.21001	2334.04492	88.00577	26.60491	15	4.62105	-4.41289	88	61	586.12	137.8	30.84
2	2	3	5	31.7	240.32758	98.34452	2587.63718	81.65813	25.73953	6	4.4258	-4.34361	68	42	499.52	124.89	19.26
2	2	3	1	34.2	329.47009	107.28456	2630.48187	76.83155	28.45417	10	5.4734	-4.21283	84	55	637.69	218.49	86.15
2	2	3	2	35	376.03861	104.70631	3215.14442	91.82935	29.18562	13	5.80053	-4.72594	95	54	884.89	348.15	75.1
2	2	3	3	29	248.55671	86.59098	2381.94467	82.03654	26.59257	7	3.95442	-4.28687	57	31	435.65	97.93	17.26
2	2	3	4	27.5	268.02232	86.06275	2641.49921	96.01378	30.49533	7	4.57723	-4.20843	72	32	694.28	236.65	55.48
2	2	3	5	31.4	239.00484	94.75763	2261.92761	71.94617	27.58016	4	4.56221	-4.30368	62	30	431.84	187.8	53.6
2	2	3	1	34.2	298.01545	111.43562	2533.09021	73.99881	28.67884	18	5.6886	-5.72941	108	75	576.15	207.62	95.68
2	2	3	2	35	310.36976	108.14958	2698.69257	77.09008	28.94912	11	4.29626	-5.25639	94	58	651.64999	230.29	54.27
2	2	3	3	29.1	241.83156	87.58218	2237.44911	76.87112	28.66822	7	3.9635	-4.98165	63	42	360.82	146.58	32.59
2	2	3	4	26.3	304.21916	84.51855	2641.37653	100.31877	23.30182	5	4.76023	-3.41208	80	39	589.62	41.44	0
2	2	3	5	31.7	299.19209	97.06448	2862.91144	90.34496	25.86435	3	4.8024	-3.3612	72	30	622.32999	76.16	9.08
2	2	3	1	34.2	294.52587	120.56161	2476.37903	72.34176	27.84772	11	3.86889	-4.59952	79	45	431.71	130.82	18.61
2	2	3	2	35	290.56381	115.27219	2619.22223	74.8196	25.97293	2	3.45417	-3.51638	77	39	360.66	57.73	6.75
2	2	3	3	29	264.38178	113.58575	2265.31544	78.10221	24.45601	3	3.44678	-4.42508	59	31	329.62	35.34	0
2	2	3	4	26.3	256.14523	98.55818	2097.55284	79.63929	23.64642	5	3.72053	-4.07671	90	50	376.4	62.45	0
2	2	3	5	31.8	255.1392	116.67554	2359.82001	74.22218	26.16913	4	3.80386	-4.15352	64	37	434.03	77.11	12.61
