# Supplementary material for: Position-specific workload of professional rugby union players during tactical periodization training
Source: PLoS One. 2024 Mar 29;19(3):e0288345. doi: 10.1371/journal.pone.0288345 (PMC10980212; doi:10.1371/journal.pone.0288345)
Supplement: S2 File — (CSV) [file pone.0288345.s002.csv]

Model	Day	Position	s_RPE			J4-M2													J5-M2													J7-M1													J10-M1
1	1	1	504			D-4					D-3					D-1			D-4					D-3					D-1			D-4					D-2					D-1			D-4
1	1	1	432			Muscu		Separe+rugby			Muscu		Separe+Under pressure			Separe+Team run			Muscu		Separe+rugby			Muscu		Separe+Under pressure			Separe+Team run			Muscu		Separe+Under pressure			Muscu		Separe+rugby			Separe+Team run			Muscu		Separe+Under pressure
1	1	1	432		Position
1	1	1	360		1	5	45	7	75	750	6	45	7	60	690	5	40	200	5	45	8	65	745	6	45	7	55	655	4	40	160	7	45	7	72	819	7	45	8	52	731	7	35	245	6	45	7	60	690
1	1	1	576		1	6	45	7	75	795	5	45	7	60	645	4	40	160	6	45	6	65	660	5	45	7	55	610	3	40	120	4	45	6	72	612	5	45	7	52	589	4	35	140	6	45	7	60	690
1	1	1	504		1	6	45	7	75	795	5	45	6	60	585	5	40	200	4	45	4	65	440	5	45	6	55	555	3	40	120	4	45	6	72	612	5	45	6	52	537	4	35	140	5	45	7	60	645
1	1	1	504		1	5	45	5	75	600	5	45	6	60	585	4	40	160	6	45	5	65	595	5	45	5	55	500	4	40	160	3	45	5	72	495	4	45	5	52	440	4	35	140	5	45	8	60	705
1	1	1	576		1	6	45	6	75	720	6	45	7	60	690	4	40	160	6	45	7	65	725	6	45	7	55	655	5	40	200	6	45	8	72	846	6	45	6	52	582	5	35	175	6	45	7	60	690
1	1	1	576		1	5	45	7	75	750	7	45	9	60	855	5	40	200	5	45	7	65	680	6	45	8	55	710	3	40	120	3	45	7	72	639	6	45	6	52	582	2	35	70	5	45	7	60	645
1	1	1	720		1	6	45	7	75	795	5	45	8	60	705	5	40	200	6	45	6	65	660	6	45	5	55	545	6	40	240	5	45	7	72	729	5	45	6	52	537	5	35	175	6	45	7	60	690
1	1	1	576		1	6	45	6	75	720	6	45	7	60	690	4	40	160	5	45	7	65	680	5	45	7	55	610	5	40	200	5	45	8	72	801	6	45	6	52	582	5	35	175	5	45	7	60	645
1	1	1	504		1	5	45	7	75	750	5	45	8	60	705	4	40	160	5	45	7	65	680	5	45	7	55	610	5	40	200	5	45	8	72	801	5	45	5	52	485	5	35	175	5	45	8	60	705
1	1	1	504		1	5	45	7	75	750	5	45	7	60	645	5	40	200	6	45	8	65	790	6	45	7	55	655	4	40	160	5	45	10	72	945	6	45	7	52	634	6	35	210	7	45	6	60	675
1	1	1	576		1	8	45	8	75	960	7	45	8	60	795	5	40	200	7	45	8	65	835	8	45	7	55	745	5	40	200	7	45	8	72	891	7	45	8	52	731	7	35	245	8	45	8	60	840
1	1	1	576		1	5	45	6	75	675	5	45	6	60	585	4	40	160	6	45	8	65	790	6	45	8	55	710	4	40	160	4	45	7	72	684	7	45	7	52	679	6	35	210	5	45	7	60	645
1	1	2	576		1	5	45	6	75	675	5	45	6	60	585	5	40	200	5	45	8	65	745	5	45	8	55	665	5	40	200	5	45	7	72	729	6	45	8	52	686	6	35	210	6	45	8	60	750
1	1	2	432		1	5	45	6	75	675	5	45	5	60	525	5	40	200	6	45	7	65	725	6	45	5	55	545	4	40	160	6	45	8	72	846	6	45	7	52	634	5	35	175	7	45	7	60	735
1	1	2	576		1	5	45	6	75	675	6	45	7	60	690	4	40	160	5	45	8	65	745	5	45	7	55	610	4	40	160	4	45	8	72	756	7	45	8	52	731	5	35	175	5	45	8	60	705
1	1	2	504		2	6	45	5	75	645	4	45	6	60	540	3	40	120	5	45	8	65	745	7	45	9	55	810	4	40	160	5	45	8	72	801	7	45	8	52	731	4	35	140	4	45	6	60	540
1	1	2	432		2	2	45	5	75	465	3	45	6	60	495	3	40	120	6	45	7	65	725	6	45	6	55	600	4	40	160	4	45	6	72	612	6	45	6	52	582	4	35	140	5	45	4	60	465
1	1	2	504		2	5	45	6	75	675	5	45	7	60	645	4	40	160	6	45	7	65	725	6	45	7	55	655	4	40	160	5	45	8	72	801	5	45	7	52	589	5	35	175	5	45	7	60	645
1	1	2	504		2	4	45	5	75	555	3	45	6	60	495	3	40	120	4	45	6	65	570	5	45	6	55	555	3	40	120	4	45	7	72	684	5	45	7	52	589	4	35	140	4	45	7	60	600
1	1	2	504		2	4	45	5	75	555	5	45	5	60	525	3	40	120	5	45	5	65	550	5	45	5	55	500	3	40	120	4	45	6	72	612	5	45	6	52	537	4	35	140	6	45	5	60	570
1	1	2	504		2	4	45	5	75	555	4	45	7	60	600	4	40	160	6	45	6	65	660	5	45	7	55	610	4	40	160	6	45	7	72	774	7	45	7	52	679	5	35	175	6	45	7	60	690
1	1	2	504		2	5	45	6	75	675	5	45	6	60	585	4	40	160	5	45	7	65	680	5	45	6	55	555	4	40	160	5	45	7	72	729	4	45	7	52	544	4	35	140	5	45	7	60	645
1	1	2	504		2	5	45	6	75	675	5	45	6	60	585	4	40	160	5	45	6	65	615	5	45	7	55	610	5	40	200	6	45	7	72	774	5	45	7	52	589	5	35	175	5	45	7	60	645
1	2	1	416		2	6	45	7	75	795	4	45	6	60	540	4	40	160	5	45	7	65	680	5	45	7	55	610	6	40	240	5	45	7	72	729	5	45	8	52	641	6	35	210	5	45	7	60	645
1	2	1	364		2	4	45	6	75	630	5	45	7	60	645	3	40	120	5	45	7	65	680	5	45	7	55	610	3	40	120	4	45	7	72	684	5	45	6	52	537	4	35	140	5	45	6	60	585
1	2	1	312		2	5	45	6	75	675	4	45	6	60	540	3	40	120	6	45	6	65	660	6	45	6	55	600	4	40	160	5	45	7	72	729	5	45	6	52	537	4	35	140	6	45	6	60	630
1	2	1	260
1	2	1	312
1	2	1	312
1	2	1	312
1	2	1	312
1	2	1	260
1	2	1	364
1	2	1	416
1	2	1	364
1	2	1	416
1	2	1	364
1	2	1	416
1	2	2	416
1	2	2	312
1	2	2	364
1	2	2	364
1	2	2	312
1	2	2	364
1	2	2	364
1	2	2	364
1	2	2	416
1	2	2	312
1	2	2	312
1	3	1	245
1	3	1	140
1	3	1	140
1	3	1	140
1	3	1	175
1	3	1	70
1	3	1	175
1	3	1	175
1	3	1	175
1	3	1	210
1	3	1	245
1	3	1	210
1	3	1	210
1	3	1	175
1	3	1	175
1	3	2	140
1	3	2	140
1	3	2	175
1	3	2	140
1	3	2	140
1	3	2	175
1	3	2	140
1	3	2	175
1	3	2	210
1	3	2	140
1	3	2	140
1	1	1	420
1	1	1	420
1	1	1	420
1	1	1	480
1	1	1	420
1	1	1	420
1	1	1	420
1	1	1	420
1	1	1	480
1	1	1	360
1	1	1	480
1	1	1	420
1	1	1	480
1	1	1	420
1	1	1	480
1	1	2	360
1	1	2	240
1	1	2	420
1	1	2	420
1	1	2	300
1	1	2	420
1	1	2	420
1	1	2	420
1	1	2	420
1	1	2	360
1	1	2	360
1	2	1	336
1	2	1	392
1	2	1	280
1	2	1	280
1	2	1	280
1	2	1	392
1	2	1	392
1	2	1	336
1	2	1	280
1	2	1	280
1	2	1	448
1	2	1	336
1	2	1	336
1	2	1	280
1	2	1	392
1	2	2	392
1	2	2	392
1	2	2	336
1	2	2	336
1	2	2	224
1	2	2	392
1	2	2	392
1	2	2	336
1	2	2	392
1	2	2	336
1	2	2	336
1	3	1	132
1	3	1	132
1	3	1	176
1	3	1	176
1	3	1	176
1	3	1	176
1	3	1	220
1	3	1	220
1	3	1	220
1	3	1	220
1	3	1	264
1	3	1	176
1	3	1	176
1	3	1	264
1	3	1	176
1	3	2	176
1	3	2	176
1	3	2	220
1	3	2	132
1	3	2	220
1	3	2	176
1	3	2	176
1	3	2	220
1	3	2	220
1	3	2	132
1	3	2	176
1	1	1	390
1	1	1	455
1	1	1	390
1	1	1	390
1	1	1	390
1	1	1	455
1	1	1	520
1	1	1	455
1	1	1	520
1	1	1	455
1	1	1	520
1	1	1	455
1	1	1	455
1	1	1	520
1	1	1	520
1	1	2	455
1	1	2	325
1	1	2	455
1	1	2	390
1	1	2	390
1	1	2	390
1	1	2	455
1	1	2	390
1	1	2	390
1	1	2	325
1	1	2	325
1	2	1	400
1	2	1	350
1	2	1	250
1	2	1	350
1	2	1	400
1	2	1	350
1	2	1	350
1	2	1	350
1	2	1	400
1	2	1	350
1	2	1	300
1	2	1	350
1	2	1	350
1	2	1	350
1	2	1	400
1	2	2	250
1	2	2	300
1	2	2	300
1	2	2	150
1	2	2	250
1	2	2	350
1	2	2	250
1	2	2	250
1	2	2	350
1	2	2	250
1	2	2	250
1	3	1	150
1	3	1	60
1	3	1	90
1	3	1	120
1	3	1	120
1	3	1	120
1	3	1	150
1	3	1	90
1	3	1	120
1	3	1	120
1	3	1	210
1	3	1	150
1	3	1	150
1	3	1	150
1	3	1	120
1	3	2	150
1	3	2	90
1	3	2	120
1	3	2	90
1	3	2	150
1	3	2	90
1	3	2	120
1	3	2	120
1	3	2	150
1	3	2	90
1	3	2	120
1	1	1	300
1	1	1	350
1	1	1	350
1	1	1	350
1	1	1	350
1	1	1	400
1	1	1	350
1	1	1	300
1	1	1	350
1	1	1	400
1	1	1	350
1	1	1	350
1	1	1	400
1	1	1	300
1	1	1	350
1	1	2	300
1	1	2	300
1	1	2	350
1	1	2	250
1	1	2	300
1	1	2	350
1	1	2	300
1	1	2	350
1	1	2	350
1	1	2	250
1	1	2	300
1	2	1	360
1	2	1	360
1	2	1	360
1	2	1	360
1	2	1	360
1	2	1	420
1	2	1	420
1	2	1	420
1	2	1	360
1	2	1	420
1	2	1	480
1	2	1	300
1	2	1	480
1	2	1	420
1	2	1	420
1	2	2	300
1	2	2	240
1	2	2	540
1	2	2	420
1	2	2	300
1	2	2	360
1	2	2	300
1	2	2	420
1	2	2	480
1	2	2	420
1	2	2	420
1	3	1	160
1	3	1	96
1	3	1	96
1	3	1	128
1	3	1	160
1	3	1	160
1	3	1	96
1	3	1	160
1	3	1	128
1	3	1	192
1	3	1	224
1	3	1	128
1	3	1	160
1	3	1	160
1	3	1	160
1	3	2	160
1	3	2	128
1	3	2	192
1	3	2	96
1	3	2	64
1	3	2	96
1	3	2	128
1	3	2	160
1	3	2	192
1	3	2	96
1	3	2	160
1	1	1	350
1	1	1	350
1	1	1	200
1	1	1	350
1	1	1	300
1	1	1	350
1	1	1	350
1	1	1	400
1	1	1	350
1	1	1	350
1	1	1	350
1	1	1	350
1	1	1	400
1	1	1	250
1	1	1	350
1	1	2	300
1	1	2	300
1	1	2	350
1	1	2	250
1	1	2	250
1	1	2	300
1	1	2	300
1	1	2	350
1	1	2	350
1	1	2	250
1	1	2	300
1	2	1	385
1	2	1	385
1	2	1	220
1	2	1	275
1	2	1	330
1	2	1	440
1	2	1	275
1	2	1	440
1	2	1	385
1	2	1	385
1	2	1	385
1	2	1	385
1	2	1	385
1	2	1	275
1	2	1	275
1	2	2	385
1	2	2	385
1	2	2	440
1	2	2	330
1	2	2	275
1	2	2	330
1	2	2	385
1	2	2	385
1	2	2	385
1	2	2	330
1	2	2	275
1	3	1	175
1	3	1	175
1	3	1	140
1	3	1	210
1	3	1	280
1	3	1	140
1	3	1	210
1	3	1	245
1	3	1	140
1	3	1	210
1	3	1	210
1	3	1	245
1	3	1	175
1	3	1	210
1	3	1	245
1	3	2	210
1	3	2	140
1	3	2	175
1	3	2	210
1	3	2	245
1	3	2	105
1	3	2	140
1	3	2	210
1	3	2	210
1	3	2	175
1	3	2	245
2	1	1	525
2	1	1	525
2	1	1	525
2	1	1	375
2	1	1	450
2	1	1	525
2	1	1	525
2	1	1	450
2	1	1	525
2	1	1	525
2	1	1	600
2	1	1	450
2	1	1	450
2	1	1	450
2	1	1	450
2	1	2	375
2	1	2	375
2	1	2	450
2	1	2	375
2	1	2	375
2	1	2	375
2	1	2	450
2	1	2	450
2	1	2	525
2	1	2	450
2	1	2	450
2	2	1	420
2	2	1	420
2	2	1	360
2	2	1	360
2	2	1	420
2	2	1	540
2	2	1	480
2	2	1	420
2	2	1	480
2	2	1	420
2	2	1	480
2	2	1	360
2	2	1	360
2	2	1	300
2	2	1	420
2	2	2	360
2	2	2	360
2	2	2	420
2	2	2	360
2	2	2	300
2	2	2	420
2	2	2	360
2	2	2	360
2	2	2	360
2	2	2	420
2	2	2	360
2	3	1	200
2	3	1	160
2	3	1	200
2	3	1	160
2	3	1	160
2	3	1	200
2	3	1	200
2	3	1	160
2	3	1	160
2	3	1	200
2	3	1	200
2	3	1	160
2	3	1	200
2	3	1	200
2	3	1	160
2	3	2	120
2	3	2	120
2	3	2	160
2	3	2	120
2	3	2	120
2	3	2	160
2	3	2	160
2	3	2	160
2	3	2	160
2	3	2	120
2	3	2	120
2	1	1	520
2	1	1	390
2	1	1	260
2	1	1	325
2	1	1	455
2	1	1	455
2	1	1	390
2	1	1	455
2	1	1	455
2	1	1	520
2	1	1	520
2	1	1	520
2	1	1	520
2	1	1	455
2	1	1	520
2	1	2	520
2	1	2	455
2	1	2	455
2	1	2	390
2	1	2	325
2	1	2	390
2	1	2	455
2	1	2	390
2	1	2	455
2	1	2	455
2	1	2	390
2	2	1	385
2	2	1	385
2	2	1	330
2	2	1	275
2	2	1	385
2	2	1	440
2	2	1	275
2	2	1	385
2	2	1	385
2	2	1	385
2	2	1	385
2	2	1	440
2	2	1	440
2	2	1	275
2	2	1	385
2	2	2	495
2	2	2	330
2	2	2	385
2	2	2	330
2	2	2	275
2	2	2	385
2	2	2	330
2	2	2	385
2	2	2	385
2	2	2	385
2	2	2	330
2	3	1	160
2	3	1	120
2	3	1	120
2	3	1	160
2	3	1	200
2	3	1	120
2	3	1	240
2	3	1	200
2	3	1	200
2	3	1	160
2	3	1	200
2	3	1	160
2	3	1	200
2	3	1	160
2	3	1	160
2	3	2	160
2	3	2	160
2	3	2	160
2	3	2	120
2	3	2	120
2	3	2	160
2	3	2	160
2	3	2	200
2	3	2	240
2	3	2	120
2	3	2	160
2	1	1	420
2	1	1	300
2	1	1	360
2	1	1	300
2	1	1	420
2	1	1	360
2	1	1	360
2	1	1	420
2	1	1	420
2	1	1	480
2	1	1	480
2	1	1	420
2	1	1	480
2	1	1	300
2	1	1	420
2	1	2	420
2	1	2	420
2	1	2	360
2	1	2	360
2	1	2	300
2	1	2	360
2	1	2	300
2	1	2	420
2	1	2	420
2	1	2	360
2	1	2	300
2	2	1	368
2	2	1	368
2	2	1	322
2	2	1	276
2	2	1	184
2	2	1	322
2	2	1	368
2	2	1	368
2	2	1	276
2	2	1	368
2	2	1	368
2	2	1	322
2	2	1	322
2	2	1	322
2	2	1	368
2	2	2	276
2	2	2	184
2	2	2	276
2	2	2	230
2	2	2	322
2	2	2	322
2	2	2	276
2	2	2	322
2	2	2	368
2	2	2	322
2	2	2	368
2	3	1	140
2	3	1	105
2	3	1	140
2	3	1	140
2	3	1	175
2	3	1	105
2	3	1	140
2	3	1	140
2	3	1	140
2	3	1	245
2	3	1	245
2	3	1	175
2	3	1	175
2	3	1	175
2	3	1	175
2	3	2	140
2	3	2	140
2	3	2	175
2	3	2	140
2	3	2	175
2	3	2	175
2	3	2	175
2	3	2	175
2	3	2	175
2	3	2	140
2	3	2	175
2	1	1	420
2	1	1	420
2	1	1	360
2	1	1	420
2	1	1	360
2	1	1	480
2	1	1	360
2	1	1	480
2	1	1	420
2	1	1	420
2	1	1	420
2	1	1	420
2	1	1	420
2	1	1	420
2	1	1	420
2	1	2	420
2	1	2	360
2	1	2	420
2	1	2	420
2	1	2	300
2	1	2	420
2	1	2	420
2	1	2	360
2	1	2	420
2	1	2	360
2	1	2	420
2	2	1	400
2	2	1	350
2	2	1	250
2	2	1	250
2	2	1	350
2	2	1	400
2	2	1	350
2	2	1	400
2	2	1	450
2	2	1	350
2	2	1	400
2	2	1	400
2	2	1	400
2	2	1	400
2	2	1	350
2	2	2	350
2	2	2	300
2	2	2	300
2	2	2	350
2	2	2	250
2	2	2	300
2	2	2	300
2	2	2	350
2	2	2	400
2	2	2	350
2	2	2	350
2	3	1	200
2	3	1	240
2	3	1	80
2	3	1	200
2	3	1	160
2	3	1	160
2	3	1	160
2	3	1	240
2	3	1	160
2	3	1	160
2	3	1	200
2	3	1	120
2	3	1	200
2	3	1	240
2	3	1	160
2	3	2	200
2	3	2	240
2	3	2	200
2	3	2	120
2	3	2	200
2	3	2	200
2	3	2	240
2	3	2	200
2	3	2	200
2	3	2	160
2	3	2	200
2	1	1	528
2	1	1	528
2	1	1	264
2	1	1	396
2	1	1	396
2	1	1	462
2	1	1	396
2	1	1	528
2	1	1	462
2	1	1	396
2	1	1	528
2	1	1	528
2	1	1	396
2	1	1	462
2	1	1	396
2	1	2	462
2	1	2	198
2	1	2	462
2	1	2	462
2	1	2	330
2	1	2	396
2	1	2	396
2	1	2	396
2	1	2	462
2	1	2	462
2	1	2	528
2	2	1	456
2	2	1	456
2	2	1	285
2	2	1	399
2	2	1	285
2	2	1	513
2	2	1	456
2	2	1	399
2	2	1	456
2	2	1	399
2	2	1	456
2	2	1	399
2	2	1	399
2	2	1	456
2	2	1	456
2	2	2	342
2	2	2	228
2	2	2	399
2	2	2	342
2	2	2	342
2	2	2	342
2	2	2	399
2	2	2	399
2	2	2	399
2	2	2	342
2	2	2	342
2	3	1	140
2	3	1	105
2	3	1	210
2	3	1	140
2	3	1	175
2	3	1	140
2	3	1	140
2	3	1	210
2	3	1	175
2	3	1	210
2	3	1	245
2	3	1	210
2	3	1	175
2	3	1	140
2	3	1	105
2	3	2	175
2	3	2	70
2	3	2	175
2	3	2	105
2	3	2	105
2	3	2	140
2	3	2	175
2	3	2	140
2	3	2	175
2	3	2	175
2	3	2	105
[truncated: 177 more columns]
